# Supplementary material for: Up, Down, Near, Far: An Online Vestibular Contribution to Distance Judgement
Source: PLoS One. 2017 Jan 13;12(1):e0169990. doi: 10.1371/journal.pone.0169990 (PMC5235368; doi:10.1371/journal.pone.0169990)
Supplement: S1 File — (CSV) [file pone.0169990.s001.csv]

,"ID","Position","Inclination","VestibularStimulation","EstimationBias"
1,"Participant 1",5,"0","Left GVS",-2
2,"Participant 1",25,"0","Left GVS",-5
3,"Participant 1",13.3,"0","Left GVS",-0.3
4,"Participant 1",18.2,"0","Left GVS",-6.2
5,"Participant 1",18.2,"0","Left GVS",-3.2
6,"Participant 1",9.52,"0","Left GVS",-2.52
7,"Participant 1",13.3,"0","Left GVS",-5.3
8,"Participant 1",5,"0","Left GVS",0
9,"Participant 1",6.9,"0","Left GVS",-1.9
10,"Participant 1",5,"0","Left GVS",-1
11,"Participant 1",6.9,"0","Left GVS",-2.9
12,"Participant 1",25,"0","Left GVS",5
13,"Participant 1",13.3,"0","Left GVS",11.7
14,"Participant 1",18.2,"0","Left GVS",9.8
15,"Participant 1",9.52,"0","Left GVS",8.48
16,"Participant 1",6.9,"0","Left GVS",3.1
17,"Participant 1",6.9,"20","Right GVS",3.1
18,"Participant 1",13.3,"20","Right GVS",1.7
19,"Participant 1",9.52,"20","Right GVS",5.48
20,"Participant 1",9.52,"20","Right GVS",5.48
21,"Participant 1",25,"20","Right GVS",3
22,"Participant 1",6.9,"20","Right GVS",5.1
23,"Participant 1",9.52,"20","Right GVS",5.48
24,"Participant 1",5,"20","Right GVS",4
25,"Participant 1",18.2,"20","Right GVS",3.8
26,"Participant 1",13.3,"20","Right GVS",4.7
27,"Participant 1",25,"20","Right GVS",3
28,"Participant 1",5,"20","Right GVS",2
29,"Participant 1",18.2,"20","Right GVS",-0.2
30,"Participant 1",6.9,"20","Right GVS",3.1
31,"Participant 1",18.2,"20","Right GVS",1.8
32,"Participant 1",5,"20","Right GVS",3
33,"Participant 1",13.3,"20","Right GVS",1.7
34,"Participant 1",25,"20","Right GVS",0
35,"Participant 1",6.9,"-20","Sham",5.1
36,"Participant 1",5,"-20","Sham",1
37,"Participant 1",9.52,"-20","Sham",3.48
38,"Participant 1",18.2,"-20","Sham",3.8
39,"Participant 1",6.9,"-20","Sham",1.1
40,"Participant 1",18.2,"-20","Sham",-0.2
41,"Participant 1",13.3,"-20","Sham",1.7
42,"Participant 1",5,"-20","Sham",1
43,"Participant 1",25,"-20","Sham",0
44,"Participant 1",18.2,"-20","Sham",3.8
45,"Participant 1",13.3,"-20","Sham",4.7
46,"Participant 1",25,"-20","Sham",-2
47,"Participant 1",6.9,"-20","Sham",8.1
48,"Participant 1",25,"-20","Sham",-5
49,"Participant 1",9.52,"-20","Sham",5.48
50,"Participant 1",5,"-20","Sham",1
51,"Participant 1",13.3,"-20","Sham",2.7
52,"Participant 1",9.52,"-20","Sham",2.48
53,"Participant 1",13.3,"-20","Right GVS",1.7
54,"Participant 1",9.52,"-20","Right GVS",2.48
55,"Participant 1",5,"-20","Right GVS",5
56,"Participant 1",18.2,"-20","Right GVS",1.8
57,"Participant 1",25,"-20","Right GVS",0
58,"Participant 1",25,"-20","Right GVS",-1
59,"Participant 1",5,"-20","Right GVS",2
60,"Participant 1",18.2,"-20","Right GVS",-0.2
61,"Participant 1",9.52,"-20","Right GVS",5.48
62,"Participant 1",9.52,"-20","Right GVS",5.48
63,"Participant 1",6.9,"-20","Right GVS",6.1
64,"Participant 1",13.3,"-20","Right GVS",2.7
65,"Participant 1",6.9,"-20","Right GVS",6.1
66,"Participant 1",6.9,"-20","Right GVS",6.1
67,"Participant 1",5,"-20","Right GVS",5
68,"Participant 1",25,"-20","Right GVS",-3
69,"Participant 1",13.3,"-20","Right GVS",4.7
70,"Participant 1",18.2,"-20","Right GVS",1.8
71,"Participant 1",13.3,"0","Sham",1.7
72,"Participant 1",5,"0","Sham",5
73,"Participant 1",13.3,"0","Sham",1.7
74,"Participant 1",25,"0","Sham",-4
75,"Participant 1",6.9,"0","Sham",8.1
76,"Participant 1",9.52,"0","Sham",7.48
77,"Participant 1",18.2,"0","Sham",0.8
78,"Participant 1",25,"0","Sham",0
79,"Participant 1",25,"0","Sham",1
80,"Participant 1",5,"0","Sham",5
81,"Participant 1",9.52,"0","Sham",5.48
82,"Participant 1",6.9,"0","Sham",6.1
83,"Participant 1",13.3,"0","Sham",4.7
84,"Participant 1",5,"0","Sham",8
85,"Participant 1",18.2,"0","Sham",1.8
86,"Participant 1",6.9,"0","Sham",8.1
87,"Participant 1",9.52,"0","Sham",7.48
88,"Participant 1",18.2,"0","Sham",1.8
89,"Participant 1",5,"20","Left GVS",5
90,"Participant 1",5,"20","Left GVS",5
91,"Participant 1",6.9,"20","Left GVS",6.1
92,"Participant 1",18.2,"20","Left GVS",0.8
93,"Participant 1",13.3,"20","Left GVS",4.7
94,"Participant 1",25,"20","Left GVS",0
95,"Participant 1",9.52,"20","Left GVS",8.48
96,"Participant 1",18.2,"20","Left GVS",4.8
97,"Participant 1",13.3,"20","Left GVS",8.7
98,"Participant 1",9.52,"20","Left GVS",9.48
99,"Participant 1",13.3,"20","Left GVS",7.7
100,"Participant 1",25,"20","Left GVS",1
101,"Participant 1",18.2,"20","Left GVS",5.8
102,"Participant 1",25,"20","Left GVS",2
103,"Participant 1",6.9,"20","Left GVS",8.1
104,"Participant 1",5,"20","Left GVS",7
105,"Participant 1",9.52,"20","Left GVS",8.48
106,"Participant 1",6.9,"20","Left GVS",9.1
107,"Participant 1",5,"20","Sham",7
108,"Participant 1",13.3,"20","Sham",4.7
109,"Participant 1",9.52,"20","Sham",7.48
110,"Participant 1",6.9,"20","Sham",9.1
111,"Participant 1",6.9,"20","Sham",9.1
112,"Participant 1",25,"20","Sham",0
113,"Participant 1",25,"20","Sham",1
114,"Participant 1",18.2,"20","Sham",1.8
115,"Participant 1",5,"20","Sham",8
116,"Participant 1",25,"20","Sham",-5
117,"Participant 1",18.2,"20","Sham",0.8
118,"Participant 1",9.52,"20","Sham",8.48
119,"Participant 1",5,"20","Sham",8
120,"Participant 1",6.9,"20","Sham",7.1
121,"Participant 1",18.2,"20","Sham",1.8
122,"Participant 1",9.52,"20","Sham",5.48
123,"Participant 1",13.3,"20","Sham",5.7
124,"Participant 1",13.3,"20","Sham",5.7
125,"Participant 1",5,"-20","Left GVS",3
126,"Participant 1",9.52,"-20","Left GVS",2.48
127,"Participant 1",6.9,"-20","Left GVS",3.1
128,"Participant 1",18.2,"-20","Left GVS",-2.2
129,"Participant 1",13.3,"-20","Left GVS",1.7
130,"Participant 1",25,"-20","Left GVS",-5
131,"Participant 1",25,"-20","Left GVS",-4
132,"Participant 1",13.3,"-20","Left GVS",4.7
133,"Participant 1",9.52,"-20","Left GVS",5.48
134,"Participant 1",6.9,"-20","Left GVS",4.1
135,"Participant 1",13.3,"-20","Left GVS",2.7
136,"Participant 1",25,"-20","Left GVS",-4
137,"Participant 1",5,"-20","Left GVS",0
138,"Participant 1",6.9,"-20","Left GVS",1.1
139,"Participant 1",18.2,"-20","Left GVS",-0.2
140,"Participant 1",18.2,"-20","Left GVS",0.8
141,"Participant 1",9.52,"-20","Left GVS",5.48
142,"Participant 1",5,"-20","Left GVS",2
143,"Participant 1",25,"0","Right GVS",-5
144,"Participant 1",9.52,"0","Right GVS",5.48
145,"Participant 1",6.9,"0","Right GVS",6.1
146,"Participant 1",6.9,"0","Right GVS",6.1
147,"Participant 1",9.52,"0","Right GVS",6.48
148,"Participant 1",5,"0","Right GVS",6
149,"Participant 1",13.3,"0","Right GVS",4.7
150,"Participant 1",18.2,"0","Right GVS",1.8
151,"Participant 1",13.3,"0","Right GVS",5.7
152,"Participant 1",25,"0","Right GVS",0
153,"Participant 1",9.52,"0","Right GVS",5.48
154,"Participant 1",6.9,"0","Right GVS",7.1
155,"Participant 1",18.2,"0","Right GVS",10.8
156,"Participant 1",18.2,"0","Right GVS",4.8
157,"Participant 1",13.3,"0","Right GVS",3.7
158,"Participant 1",5,"0","Right GVS",5
159,"Participant 1",25,"0","Right GVS",-3
160,"Participant 1",5,"0","Right GVS",7
161,"Participant 2",5,"0","Left GVS",-3
162,"Participant 2",25,"0","Left GVS",-5
163,"Participant 2",13.3,"0","Left GVS",-3.3
164,"Participant 2",18.2,"0","Left GVS",-3.2
165,"Participant 2",18.2,"0","Left GVS",1.8
166,"Participant 2",9.52,"0","Left GVS",-1.52
167,"Participant 2",13.3,"0","Left GVS",-3.3
168,"Participant 2",5,"0","Left GVS",-3
169,"Participant 2",6.9,"0","Left GVS",-3.9
170,"Participant 2",5,"0","Left GVS",-3
171,"Participant 2",6.9,"0","Left GVS",-3.9
172,"Participant 2",25,"0","Left GVS",0
173,"Participant 2",13.3,"0","Left GVS",1.7
174,"Participant 2",18.2,"0","Left GVS",1.8
175,"Participant 2",9.52,"0","Left GVS",-1.52
176,"Participant 2",9.52,"0","Left GVS",-3.52
177,"Participant 2",25,"0","Left GVS",0
178,"Participant 2",6.9,"0","Left GVS",-3.9
179,"Participant 2",6.9,"-20","Sham",-4.9
180,"Participant 2",13.3,"-20","Sham",-9.3
181,"Participant 2",9.52,"-20","Sham",-7.52
182,"Participant 2",9.52,"-20","Sham",-7.52
183,"Participant 2",25,"-20","Sham",-15
184,"Participant 2",6.9,"-20","Sham",-5.9
185,"Participant 2",9.52,"-20","Sham",-7.52
186,"Participant 2",5,"-20","Sham",-3.5
187,"Participant 2",18.2,"-20","Sham",-13.2
188,"Participant 2",13.3,"-20","Sham",-9.3
189,"Participant 2",25,"-20","Sham",-17
190,"Participant 2",5,"-20","Sham",-4
191,"Participant 2",18.2,"-20","Sham",-14.2
192,"Participant 2",6.9,"-20","Sham",-4.9
193,"Participant 2",18.2,"-20","Sham",-12.2
194,"Participant 2",5,"-20","Sham",-4
195,"Participant 2",13.3,"-20","Sham",-10.3
196,"Participant 2",25,"-20","Sham",-13
197,"Participant 2",6.9,"20","Right GVS",-4.9
198,"Participant 2",5,"20","Right GVS",-3
199,"Participant 2",9.52,"20","Right GVS",-2.52
200,"Participant 2",18.2,"20","Right GVS",-5.2
201,"Participant 2",6.9,"20","Right GVS",-1.9
202,"Participant 2",18.2,"20","Right GVS",-6.2
203,"Participant 2",13.3,"20","Right GVS",-3.3
204,"Participant 2",5,"20","Right GVS",-3
205,"Participant 2",25,"20","Right GVS",-7
206,"Participant 2",18.2,"20","Right GVS",-2.2
207,"Participant 2",13.3,"20","Right GVS",-3.3
208,"Participant 2",25,"20","Right GVS",0
209,"Participant 2",6.9,"20","Right GVS",-1.9
210,"Participant 2",25,"20","Right GVS",-5
211,"Participant 2",9.52,"20","Right GVS",-1.52
212,"Participant 2",5,"20","Right GVS",-2
213,"Participant 2",13.3,"20","Right GVS",-6.3
214,"Participant 2",9.52,"20","Right GVS",-1.52
215,"Participant 2",13.3,"0","Sham",-7.3
216,"Participant 2",9.52,"0","Sham",-4.52
217,"Participant 2",5,"0","Sham",-2
218,"Participant 2",18.2,"0","Sham",-8.2
219,"Participant 2",25,"0","Sham",-7
220,"Participant 2",25,"0","Sham",-5
221,"Participant 2",5,"0","Sham",-2
222,"Participant 2",18.2,"0","Sham",-8.2
223,"Participant 2",9.52,"0","Sham",-4.52
224,"Participant 2",9.52,"0","Sham",-3.52
225,"Participant 2",6.9,"0","Sham",-2.9
226,"Participant 2",13.3,"0","Sham",-4.3
227,"Participant 2",6.9,"0","Sham",-1.9
228,"Participant 2",6.9,"0","Sham",-1.9
229,"Participant 2",5,"0","Sham",-2
230,"Participant 2",25,"0","Sham",-7
231,"Participant 2",13.3,"0","Sham",-3.3
232,"Participant 2",18.2,"0","Sham",-6.2
233,"Participant 2",13.3,"-20","Right GVS",-10.3
234,"Participant 2",5,"-20","Right GVS",-3.5
235,"Participant 2",13.3,"-20","Right GVS",-10.3
236,"Participant 2",25,"-20","Right GVS",-17
237,"Participant 2",6.9,"-20","Right GVS",-4.9
238,"Participant 2",9.52,"-20","Right GVS",-6.52
239,"Participant 2",18.2,"-20","Right GVS",-13.2
240,"Participant 2",25,"-20","Right GVS",-17
241,"Participant 2",25,"-20","Right GVS",-18
242,"Participant 2",5,"-20","Right GVS",-3.5
243,"Participant 2",9.52,"-20","Right GVS",-7.52
244,"Participant 2",6.9,"-20","Right GVS",-4.9
245,"Participant 2",13.3,"-20","Right GVS",-9.8
246,"Participant 2",5,"-20","Right GVS",-3.5
247,"Participant 2",18.2,"-20","Right GVS",-13.2
248,"Participant 2",6.9,"-20","Right GVS",-4.9
249,"Participant 2",9.52,"-20","Right GVS",-7.02
250,"Participant 2",18.2,"-20","Right GVS",-12.2
251,"Participant 2",5,"20","Left GVS",-2.5
252,"Participant 2",5,"20","Left GVS",-2
253,"Participant 2",6.9,"20","Left GVS",-3.4
254,"Participant 2",18.2,"20","Left GVS",-9.2
255,"Participant 2",13.3,"20","Left GVS",-5.3
256,"Participant 2",25,"20","Left GVS",-7
257,"Participant 2",9.52,"20","Left GVS",-2.52
258,"Participant 2",18.2,"20","Left GVS",-6.2
259,"Participant 2",13.3,"20","Left GVS",-2.3
260,"Participant 2",9.52,"20","Left GVS",-1.52
261,"Participant 2",13.3,"20","Left GVS",-3.3
262,"Participant 2",25,"20","Left GVS",-7
263,"Participant 2",18.2,"20","Left GVS",-3.2
264,"Participant 2",25,"20","Left GVS",-5
265,"Participant 2",6.9,"20","Left GVS",-1.9
266,"Participant 2",5,"20","Left GVS",-1
267,"Participant 2",9.52,"20","Left GVS",-2.52
268,"Participant 2",6.9,"20","Left GVS",-1.9
269,"Participant 2",5,"0","Right GVS",-2.5
270,"Participant 2",13.3,"0","Right GVS",-7.3
271,"Participant 2",9.52,"0","Right GVS",-4.52
272,"Participant 2",6.9,"0","Right GVS",-2.9
273,"Participant 2",6.9,"0","Right GVS",-3.4
274,"Participant 2",25,"0","Right GVS",-13
275,"Participant 2",25,"0","Right GVS",-7
276,"Participant 2",18.2,"0","Right GVS",-8.2
277,"Participant 2",5,"0","Right GVS",-2.5
278,"Participant 2",25,"0","Right GVS",-14
279,"Participant 2",18.2,"0","Right GVS",-9.2
280,"Participant 2",9.52,"0","Right GVS",-3.52
281,"Participant 2",5,"0","Right GVS",-2.5
282,"Participant 2",6.9,"0","Right GVS",-3.4
283,"Participant 2",18.2,"0","Right GVS",-10.2
284,"Participant 2",9.52,"0","Right GVS",-3.52
285,"Participant 2",13.3,"0","Right GVS",-6.3
286,"Participant 2",13.3,"0","Right GVS",-5.8
287,"Participant 2",5,"-20","Left GVS",-3.5
288,"Participant 2",9.52,"-20","Left GVS",-7.52
289,"Participant 2",6.9,"-20","Left GVS",-4.9
290,"Participant 2",18.2,"-20","Left GVS",-13.2
291,"Participant 2",13.3,"-20","Left GVS",-9.3
292,"Participant 2",25,"-20","Left GVS",-18
293,"Participant 2",25,"-20","Left GVS",-18.5
294,"Participant 2",13.3,"-20","Left GVS",-8.3
295,"Participant 2",9.52,"-20","Left GVS",-6.52
296,"Participant 2",6.9,"-20","Left GVS",-4.9
297,"Participant 2",13.3,"-20","Left GVS",-9.3
298,"Participant 2",25,"-20","Left GVS",-18
299,"Participant 2",5,"-20","Left GVS",-3.5
300,"Participant 2",6.9,"-20","Left GVS",-4.9
301,"Participant 2",18.2,"-20","Left GVS",-13.2
302,"Participant 2",18.2,"-20","Left GVS",-12.7
303,"Participant 2",9.52,"-20","Left GVS",-7.02
304,"Participant 2",5,"-20","Left GVS",-3.5
305,"Participant 2",25,"20","Sham",-16
306,"Participant 2",9.52,"20","Sham",-4.52
307,"Participant 2",6.9,"20","Sham",-2.4
308,"Participant 2",6.9,"20","Sham",-2.9
309,"Participant 2",9.52,"20","Sham",-4.02
310,"Participant 2",5,"20","Sham",-2
311,"Participant 2",13.3,"20","Sham",-7.3
312,"Participant 2",18.2,"20","Sham",-8.2
313,"Participant 2",13.3,"20","Sham",-4.3
314,"Participant 2",25,"20","Sham",-10
315,"Participant 2",9.52,"20","Sham",-2.52
316,"Participant 2",6.9,"20","Sham",-1.9
317,"Participant 2",18.2,"20","Sham",-8.2
318,"Participant 2",18.2,"20","Sham",-6.2
319,"Participant 2",13.3,"20","Sham",-5.3
320,"Participant 2",5,"20","Sham",-2
321,"Participant 2",25,"20","Sham",-13
322,"Participant 2",5,"20","Sham",-1.5
323,"Participant 3",5,"-20","Sham",-2
324,"Participant 3",25,"-20","Sham",5
325,"Participant 3",13.3,"-20","Sham",6.7
326,"Participant 3",18.2,"-20","Sham",1.8
327,"Participant 3",18.2,"-20","Sham",1.8
328,"Participant 3",9.52,"-20","Sham",0.48
329,"Participant 3",13.3,"-20","Sham",1.7
330,"Participant 3",5,"-20","Sham",0
331,"Participant 3",6.9,"-20","Sham",1.1
332,"Participant 3",5,"-20","Sham",-2
333,"Participant 3",6.9,"-20","Sham",-0.4
334,"Participant 3",25,"-20","Sham",5
335,"Participant 3",13.3,"-20","Sham",6.7
336,"Participant 3",18.2,"-20","Sham",1.8
337,"Participant 3",9.52,"-20","Sham",5.48
338,"Participant 3",9.52,"-20","Sham",0.48
339,"Participant 3",25,"-20","Sham",5
340,"Participant 3",6.9,"-20","Sham",5.1
341,"Participant 3",6.9,"20","Right GVS",8.1
342,"Participant 3",13.3,"20","Right GVS",6.7
343,"Participant 3",9.52,"20","Right GVS",8.48
344,"Participant 3",9.52,"20","Right GVS",8.48
345,"Participant 3",25,"20","Right GVS",5
346,"Participant 3",6.9,"20","Right GVS",8.1
347,"Participant 3",9.52,"20","Right GVS",8.48
348,"Participant 3",5,"20","Right GVS",3
349,"Participant 3",18.2,"20","Right GVS",1.8
350,"Participant 3",13.3,"20","Right GVS",4.7
351,"Participant 3",25,"20","Right GVS",5
352,"Participant 3",5,"20","Right GVS",5
353,"Participant 3",18.2,"20","Right GVS",-0.2
354,"Participant 3",6.9,"20","Right GVS",5.1
355,"Participant 3",18.2,"20","Right GVS",-0.2
356,"Participant 3",5,"20","Right GVS",3
357,"Participant 3",13.3,"20","Right GVS",-1.3
358,"Participant 3",25,"20","Right GVS",0
359,"Participant 3",6.9,"0","Left GVS",1.1
360,"Participant 3",5,"0","Left GVS",0
361,"Participant 3",9.52,"0","Left GVS",2.48
362,"Participant 3",18.2,"0","Left GVS",-0.2
363,"Participant 3",6.9,"0","Left GVS",5.1
364,"Participant 3",18.2,"0","Left GVS",1.8
365,"Participant 3",13.3,"0","Left GVS",4.7
366,"Participant 3",5,"0","Left GVS",3
367,"Participant 3",25,"0","Left GVS",-5
368,"Participant 3",18.2,"0","Left GVS",-0.2
369,"Participant 3",13.3,"0","Left GVS",1.7
370,"Participant 3",25,"0","Left GVS",-3
371,"Participant 3",6.9,"0","Left GVS",3.1
372,"Participant 3",25,"0","Left GVS",-7
373,"Participant 3",9.52,"0","Left GVS",5.48
374,"Participant 3",5,"0","Left GVS",3
375,"Participant 3",13.3,"0","Left GVS",-1.3
376,"Participant 3",9.52,"0","Left GVS",0.48
377,"Participant 3",13.3,"-20","Right GVS",-1.3
378,"Participant 3",9.52,"-20","Right GVS",-1.52
379,"Participant 3",5,"-20","Right GVS",0
380,"Participant 3",18.2,"-20","Right GVS",-3.2
381,"Participant 3",25,"-20","Right GVS",-5
382,"Participant 3",25,"-20","Right GVS",-7
383,"Participant 3",5,"-20","Right GVS",0
384,"Participant 3",18.2,"-20","Right GVS",-3.2
385,"Participant 3",9.52,"-20","Right GVS",2.48
386,"Participant 3",9.52,"-20","Right GVS",0.48
387,"Participant 3",6.9,"-20","Right GVS",2.1
388,"Participant 3",13.3,"-20","Right GVS",-1.3
389,"Participant 3",6.9,"-20","Right GVS",0.1
390,"Participant 3",6.9,"-20","Right GVS",0.1
391,"Participant 3",5,"-20","Right GVS",0
392,"Participant 3",25,"-20","Right GVS",-7
393,"Participant 3",13.3,"-20","Right GVS",1.7
394,"Participant 3",18.2,"-20","Right GVS",-0.2
395,"Participant 3",13.3,"20","Left GVS",4.7
396,"Participant 3",5,"20","Left GVS",7
397,"Participant 3",13.3,"20","Left GVS",4.7
398,"Participant 3",25,"20","Left GVS",-3
399,"Participant 3",6.9,"20","Left GVS",8.1
400,"Participant 3",9.52,"20","Left GVS",8.48
401,"Participant 3",18.2,"20","Left GVS",3.8
402,"Participant 3",25,"20","Left GVS",0
403,"Participant 3",25,"20","Left GVS",-3
404,"Participant 3",5,"20","Left GVS",5
405,"Participant 3",9.52,"20","Left GVS",8.48
406,"Participant 3",6.9,"20","Left GVS",3.1
407,"Participant 3",13.3,"20","Left GVS",6.7
408,"Participant 3",5,"20","Left GVS",5
409,"Participant 3",18.2,"20","Left GVS",-0.2
410,"Participant 3",6.9,"20","Left GVS",5.1
411,"Participant 3",9.52,"20","Left GVS",5.48
412,"Participant 3",18.2,"20","Left GVS",1.8
413,"Participant 3",5,"0","Sham",5
414,"Participant 3",5,"0","Sham",3
415,"Participant 3",6.9,"0","Sham",2.1
416,"Participant 3",18.2,"0","Sham",-3.2
417,"Participant 3",13.3,"0","Sham",-1.3
418,"Participant 3",25,"0","Sham",-7
419,"Participant 3",9.52,"0","Sham",2.48
420,"Participant 3",18.2,"0","Sham",-3.2
421,"Participant 3",13.3,"0","Sham",-1.3
422,"Participant 3",9.52,"0","Sham",0.48
423,"Participant 3",13.3,"0","Sham",-1.3
424,"Participant 3",25,"0","Sham",-7
425,"Participant 3",18.2,"0","Sham",-3.2
426,"Participant 3",25,"0","Sham",-5
427,"Participant 3",6.9,"0","Sham",5.1
428,"Participant 3",5,"0","Sham",3
429,"Participant 3",9.52,"0","Sham",2.48
430,"Participant 3",6.9,"0","Sham",3.1
431,"Participant 3",5,"-20","Left GVS",0
432,"Participant 3",13.3,"-20","Left GVS",-3.3
433,"Participant 3",9.52,"-20","Left GVS",-1.52
434,"Participant 3",6.9,"-20","Left GVS",0.1
435,"Participant 3",6.9,"-20","Left GVS",0.1
436,"Participant 3",25,"-20","Left GVS",-13
437,"Participant 3",25,"-20","Left GVS",-13
438,"Participant 3",18.2,"-20","Left GVS",-8.2
439,"Participant 3",5,"-20","Left GVS",0
440,"Participant 3",25,"-20","Left GVS",-13
441,"Participant 3",18.2,"-20","Left GVS",-8.2
442,"Participant 3",9.52,"-20","Left GVS",-1.52
443,"Participant 3",5,"-20","Left GVS",0
444,"Participant 3",6.9,"-20","Left GVS",0.1
445,"Participant 3",18.2,"-20","Left GVS",-6.2
446,"Participant 3",9.52,"-20","Left GVS",-1.52
447,"Participant 3",13.3,"-20","Left GVS",-3.3
448,"Participant 3",13.3,"-20","Left GVS",-4.3
449,"Participant 3",5,"0","Right GVS",3
450,"Participant 3",9.52,"0","Right GVS",0.48
451,"Participant 3",6.9,"0","Right GVS",1.1
452,"Participant 3",18.2,"0","Right GVS",-6.2
453,"Participant 3",13.3,"0","Right GVS",-3.3
454,"Participant 3",25,"0","Right GVS",-10
455,"Participant 3",25,"0","Right GVS",-10
456,"Participant 3",13.3,"0","Right GVS",-1.3
457,"Participant 3",9.52,"0","Right GVS",0.48
458,"Participant 3",6.9,"0","Right GVS",1.1
459,"Participant 3",13.3,"0","Right GVS",-1.3
460,"Participant 3",25,"0","Right GVS",-10
461,"Participant 3",5,"0","Right GVS",2
462,"Participant 3",6.9,"0","Right GVS",1.1
463,"Participant 3",18.2,"0","Right GVS",-6.2
464,"Participant 3",18.2,"0","Right GVS",-6.2
465,"Participant 3",9.52,"0","Right GVS",0.48
466,"Participant 3",5,"0","Right GVS",2
467,"Participant 3",25,"20","Sham",-5
468,"Participant 3",9.52,"20","Sham",0.48
469,"Participant 3",6.9,"20","Sham",1.1
470,"Participant 3",6.9,"20","Sham",1.1
471,"Participant 3",9.52,"20","Sham",0.48
472,"Participant 3",5,"20","Sham",2
473,"Participant 3",13.3,"20","Sham",-1.3
474,"Participant 3",18.2,"20","Sham",-3.2
475,"Participant 3",13.3,"20","Sham",-1.3
476,"Participant 3",25,"20","Sham",-7
477,"Participant 3",9.52,"20","Sham",0.48
478,"Participant 3",6.9,"20","Sham",1.1
479,"Participant 3",18.2,"20","Sham",-6.2
480,"Participant 3",18.2,"20","Sham",-6.2
481,"Participant 3",13.3,"20","Sham",-3.3
482,"Participant 3",5,"20","Sham",2
483,"Participant 3",25,"20","Sham",-13
484,"Participant 3",5,"20","Sham",3
485,"Participant 4",5,"20","Right GVS",5
486,"Participant 4",25,"20","Right GVS",0
487,"Participant 4",13.3,"20","Right GVS",3.7
488,"Participant 4",18.2,"20","Right GVS",0.8
489,"Participant 4",18.2,"20","Right GVS",-2.2
490,"Participant 4",9.52,"20","Right GVS",0.48
491,"Participant 4",13.3,"20","Right GVS",-0.3
492,"Participant 4",5,"20","Right GVS",3
493,"Participant 4",6.9,"20","Right GVS",3.1
494,"Participant 4",5,"20","Right GVS",2
495,"Participant 4",6.9,"20","Right GVS",1.1
496,"Participant 4",25,"20","Right GVS",5
497,"Participant 4",13.3,"20","Right GVS",4.7
498,"Participant 4",18.2,"20","Right GVS",-1.2
499,"Participant 4",9.52,"20","Right GVS",3.48
500,"Participant 4",9.52,"20","Right GVS",-0.52
501,"Participant 4",25,"20","Right GVS",0
502,"Participant 4",6.9,"20","Right GVS",4.1
503,"Participant 4",6.9,"-20","Sham",-1.9
504,"Participant 4",13.3,"-20","Sham",1.7
505,"Participant 4",9.52,"-20","Sham",0.48
506,"Participant 4",9.52,"-20","Sham",2.48
507,"Participant 4",25,"-20","Sham",1
508,"Participant 4",6.9,"-20","Sham",0.1
509,"Participant 4",9.52,"-20","Sham",-1.52
510,"Participant 4",5,"-20","Sham",-1
511,"Participant 4",18.2,"-20","Sham",-1.2
512,"Participant 4",13.3,"-20","Sham",0.7
513,"Participant 4",25,"-20","Sham",-1
514,"Participant 4",5,"-20","Sham",-2
515,"Participant 4",18.2,"-20","Sham",-2.2
516,"Participant 4",6.9,"-20","Sham",0.1
517,"Participant 4",18.2,"-20","Sham",-5.2
518,"Participant 4",5,"-20","Sham",-2
519,"Participant 4",13.3,"-20","Sham",-3.3
520,"Participant 4",25,"-20","Sham",3
521,"Participant 4",6.9,"0","Left GVS",1.1
522,"Participant 4",5,"0","Left GVS",2
523,"Participant 4",9.52,"0","Left GVS",-0.52
524,"Participant 4",18.2,"0","Left GVS",-5.2
525,"Participant 4",6.9,"0","Left GVS",1.1
526,"Participant 4",18.2,"0","Left GVS",-4.2
527,"Participant 4",13.3,"0","Left GVS",-3.3
528,"Participant 4",5,"0","Left GVS",1
529,"Participant 4",25,"0","Left GVS",-3
530,"Participant 4",18.2,"0","Left GVS",-1.2
531,"Participant 4",13.3,"0","Left GVS",0.7
532,"Participant 4",25,"0","Left GVS",-2
533,"Participant 4",6.9,"0","Left GVS",0.1
534,"Participant 4",25,"0","Left GVS",-9
535,"Participant 4",9.52,"0","Left GVS",-0.52
536,"Participant 4",5,"0","Left GVS",-1
537,"Participant 4",13.3,"0","Left GVS",-5.3
538,"Participant 4",9.52,"0","Left GVS",-2.52
539,"Participant 4",13.3,"0","Sham",-2.3
540,"Participant 4",9.52,"0","Sham",-2.52
541,"Participant 4",5,"0","Sham",1
542,"Participant 4",18.2,"0","Sham",-4.2
543,"Participant 4",25,"0","Sham",-4
544,"Participant 4",25,"0","Sham",-2
545,"Participant 4",5,"0","Sham",0
546,"Participant 4",18.2,"0","Sham",-4.2
547,"Participant 4",9.52,"0","Sham",-2.52
548,"Participant 4",9.52,"0","Sham",-1.52
549,"Participant 4",6.9,"0","Sham",-0.9
550,"Participant 4",13.3,"0","Sham",-4.3
551,"Participant 4",6.9,"0","Sham",-0.9
552,"Participant 4",6.9,"0","Sham",-0.9
553,"Participant 4",5,"0","Sham",0
554,"Participant 4",25,"0","Sham",-5
555,"Participant 4",13.3,"0","Sham",-0.3
556,"Participant 4",18.2,"0","Sham",-4.2
557,"Participant 4",13.3,"20","Left GVS",-1.3
558,"Participant 4",5,"20","Left GVS",2
559,"Participant 4",13.3,"20","Left GVS",-2.3
560,"Participant 4",25,"20","Left GVS",-7
561,"Participant 4",6.9,"20","Left GVS",1.1
562,"Participant 4",9.52,"20","Left GVS",-2.52
563,"Participant 4",18.2,"20","Left GVS",-5.2
564,"Participant 4",25,"20","Left GVS",-8
565,"Participant 4",25,"20","Left GVS",-2
566,"Participant 4",5,"20","Left GVS",0
567,"Participant 4",9.52,"20","Left GVS",0.48
568,"Participant 4",6.9,"20","Left GVS",0.1
569,"Participant 4",13.3,"20","Left GVS",-2.3
570,"Participant 4",5,"20","Left GVS",1
571,"Participant 4",18.2,"20","Left GVS",-4.2
572,"Participant 4",6.9,"20","Left GVS",0.1
573,"Participant 4",9.52,"20","Left GVS",1.48
574,"Participant 4",18.2,"20","Left GVS",-1.2
575,"Participant 4",5,"-20","Right GVS",-3
576,"Participant 4",5,"-20","Right GVS",-3
577,"Participant 4",6.9,"-20","Right GVS",-3.9
578,"Participant 4",18.2,"-20","Right GVS",-8.2
579,"Participant 4",13.3,"-20","Right GVS",-6.3
580,"Participant 4",25,"-20","Right GVS",-10
581,"Participant 4",9.52,"-20","Right GVS",-4.52
582,"Participant 4",18.2,"-20","Right GVS",-6.2
583,"Participant 4",13.3,"-20","Right GVS",-4.3
584,"Participant 4",9.52,"-20","Right GVS",-3.52
585,"Participant 4",13.3,"-20","Right GVS",-5.3
586,"Participant 4",25,"-20","Right GVS",-8
587,"Participant 4",18.2,"-20","Right GVS",-7.2
588,"Participant 4",25,"-20","Right GVS",-9
589,"Participant 4",6.9,"-20","Right GVS",-2.9
590,"Participant 4",5,"-20","Right GVS",-2
591,"Participant 4",9.52,"-20","Right GVS",-3.52
592,"Participant 4",6.9,"-20","Right GVS",-1.9
593,"Participant 4",5,"-20","Left GVS",-3
594,"Participant 4",13.3,"-20","Left GVS",-4.3
595,"Participant 4",9.52,"-20","Left GVS",-2.52
596,"Participant 4",6.9,"-20","Left GVS",-1.9
597,"Participant 4",6.9,"-20","Left GVS",-1.9
598,"Participant 4",25,"-20","Left GVS",-8
599,"Participant 4",25,"-20","Left GVS",-7
600,"Participant 4",18.2,"-20","Left GVS",-4.2
601,"Participant 4",5,"-20","Left GVS",-3
602,"Participant 4",25,"-20","Left GVS",-10
603,"Participant 4",18.2,"-20","Left GVS",-5.2
604,"Participant 4",9.52,"-20","Left GVS",-1.52
605,"Participant 4",5,"-20","Left GVS",-3
606,"Participant 4",6.9,"-20","Left GVS",-3.9
607,"Participant 4",18.2,"-20","Left GVS",-8.2
608,"Participant 4",9.52,"-20","Left GVS",-3.52
609,"Participant 4",13.3,"-20","Left GVS",-5.3
610,"Participant 4",13.3,"-20","Left GVS",-5.3
611,"Participant 4",5,"20","Sham",2
612,"Participant 4",9.52,"20","Sham",0.48
613,"Participant 4",6.9,"20","Sham",1.1
614,"Participant 4",18.2,"20","Sham",-3.2
615,"Participant 4",13.3,"20","Sham",-1.3
616,"Participant 4",25,"20","Sham",-7
617,"Participant 4",25,"20","Sham",-8
618,"Participant 4",13.3,"20","Sham",-2.3
619,"Participant 4",9.52,"20","Sham",-1.52
620,"Participant 4",6.9,"20","Sham",-0.9
621,"Participant 4",13.3,"20","Sham",-4.3
622,"Participant 4",25,"20","Sham",-4
623,"Participant 4",5,"20","Sham",0
624,"Participant 4",6.9,"20","Sham",0.1
625,"Participant 4",18.2,"20","Sham",-6.2
626,"Participant 4",18.2,"20","Sham",-7.2
627,"Participant 4",9.52,"20","Sham",-1.52
628,"Participant 4",5,"20","Sham",-1
629,"Participant 4",25,"0","Right GVS",-7
630,"Participant 4",9.52,"0","Right GVS",-1.52
631,"Participant 4",6.9,"0","Right GVS",0.1
632,"Participant 4",6.9,"0","Right GVS",0.1
633,"Participant 4",9.52,"0","Right GVS",-1.52
634,"Participant 4",5,"0","Right GVS",0
635,"Participant 4",13.3,"0","Right GVS",-3.3
636,"Participant 4",18.2,"0","Right GVS",-6.2
637,"Participant 4",13.3,"0","Right GVS",-4.3
638,"Participant 4",25,"0","Right GVS",-2
639,"Participant 4",9.52,"0","Right GVS",-3.52
640,"Participant 4",6.9,"0","Right GVS",0.1
641,"Participant 4",18.2,"0","Right GVS",-7.2
642,"Participant 4",18.2,"0","Right GVS",-6.2
643,"Participant 4",13.3,"0","Right GVS",-3.3
644,"Participant 4",5,"0","Right GVS",0
645,"Participant 4",25,"0","Right GVS",-4
646,"Participant 4",5,"0","Right GVS",-1
647,"Participant 5",5,"0","Left GVS",-3.5
648,"Participant 5",25,"0","Left GVS",0
649,"Participant 5",13.3,"0","Left GVS",-3.3
650,"Participant 5",18.2,"0","Left GVS",-8.2
651,"Participant 5",18.2,"0","Left GVS",-3.2
652,"Participant 5",9.52,"0","Left GVS",-4.52
653,"Participant 5",13.3,"0","Left GVS",1.7
654,"Participant 5",5,"0","Left GVS",-3.5
655,"Participant 5",6.9,"0","Left GVS",-1.9
656,"Participant 5",5,"0","Left GVS",-3.5
657,"Participant 5",6.9,"0","Left GVS",-1.9
658,"Participant 5",25,"0","Left GVS",-10
659,"Participant 5",13.3,"0","Left GVS",-3.3
660,"Participant 5",18.2,"0","Left GVS",-3.2
661,"Participant 5",9.52,"0","Left GVS",-4.52
662,"Participant 5",9.52,"0","Left GVS",-4.52
663,"Participant 5",25,"0","Left GVS",5
664,"Participant 5",6.9,"0","Left GVS",-1.9
665,"Participant 5",6.9,"-20","Sham",-1.9
666,"Participant 5",13.3,"-20","Sham",-3.3
667,"Participant 5",9.52,"-20","Sham",-2.52
668,"Participant 5",9.52,"-20","Sham",-3.52
669,"Participant 5",25,"-20","Sham",-5
670,"Participant 5",6.9,"-20","Sham",-1.9
671,"Participant 5",9.52,"-20","Sham",-1.52
672,"Participant 5",5,"-20","Sham",-2
673,"Participant 5",18.2,"-20","Sham",-6.2
674,"Participant 5",13.3,"-20","Sham",-5.3
675,"Participant 5",25,"-20","Sham",-8
676,"Participant 5",5,"-20","Sham",-3
677,"Participant 5",18.2,"-20","Sham",0.8
678,"Participant 5",6.9,"-20","Sham",-5.4
679,"Participant 5",18.2,"-20","Sham",-0.2
680,"Participant 5",5,"-20","Sham",-2
681,"Participant 5",13.3,"-20","Sham",2.7
682,"Participant 5",25,"-20","Sham",0
683,"Participant 5",6.9,"20","Right GVS",0.1
684,"Participant 5",5,"20","Right GVS",1
685,"Participant 5",9.52,"20","Right GVS",0.48
686,"Participant 5",18.2,"20","Right GVS",-4.2
687,"Participant 5",6.9,"20","Right GVS",2.1
688,"Participant 5",18.2,"20","Right GVS",-2.2
689,"Participant 5",13.3,"20","Right GVS",-3.3
690,"Participant 5",5,"20","Right GVS",-2
691,"Participant 5",25,"20","Right GVS",-6
692,"Participant 5",18.2,"20","Right GVS",-1.2
693,"Participant 5",13.3,"20","Right GVS",0.7
694,"Participant 5",25,"20","Right GVS",-3
695,"Participant 5",6.9,"20","Right GVS",-0.9
696,"Participant 5",25,"20","Right GVS",-6
697,"Participant 5",9.52,"20","Right GVS",1.48
698,"Participant 5",5,"20","Right GVS",-3.5
699,"Participant 5",13.3,"20","Right GVS",-5.3
700,"Participant 5",9.52,"20","Right GVS",-0.52
701,"Participant 5",13.3,"-20","Right GVS",-2.3
702,"Participant 5",9.52,"-20","Right GVS",-1.52
703,"Participant 5",5,"-20","Right GVS",-3.5
704,"Participant 5",18.2,"-20","Right GVS",-6.2
705,"Participant 5",25,"-20","Right GVS",-11
706,"Participant 5",25,"-20","Right GVS",-12
707,"Participant 5",5,"-20","Right GVS",-3
708,"Participant 5",18.2,"-20","Right GVS",-6.2
709,"Participant 5",9.52,"-20","Right GVS",-3.52
710,"Participant 5",9.52,"-20","Right GVS",-5.52
711,"Participant 5",6.9,"-20","Right GVS",-3.9
712,"Participant 5",13.3,"-20","Right GVS",-5.3
713,"Participant 5",6.9,"-20","Right GVS",-1.9
714,"Participant 5",6.9,"-20","Right GVS",-2.9
715,"Participant 5",5,"-20","Right GVS",-2
716,"Participant 5",25,"-20","Right GVS",-5
717,"Participant 5",13.3,"-20","Right GVS",-0.3
718,"Participant 5",18.2,"-20","Right GVS",-2.2
719,"Participant 5",13.3,"0","Sham",0.7
720,"Participant 5",5,"0","Sham",6
721,"Participant 5",13.3,"0","Sham",-0.3
722,"Participant 5",25,"0","Sham",-6
723,"Participant 5",6.9,"0","Sham",1.1
724,"Participant 5",9.52,"0","Sham",0.48
725,"Participant 5",18.2,"0","Sham",-5.2
726,"Participant 5",25,"0","Sham",-6
727,"Participant 5",25,"0","Sham",-8
728,"Participant 5",5,"0","Sham",-3
729,"Participant 5",9.52,"0","Sham",-5.52
730,"Participant 5",6.9,"0","Sham",-3.9
731,"Participant 5",13.3,"0","Sham",-3.3
732,"Participant 5",5,"0","Sham",-3.5
733,"Participant 5",18.2,"0","Sham",-7.2
734,"Participant 5",6.9,"0","Sham",0.1
735,"Participant 5",9.52,"0","Sham",-0.52
736,"Participant 5",18.2,"0","Sham",-4.2
737,"Participant 5",5,"20","Left GVS",0
738,"Participant 5",5,"20","Left GVS",-1
739,"Participant 5",6.9,"20","Left GVS",-0.9
740,"Participant 5",18.2,"20","Left GVS",-4.2
741,"Participant 5",13.3,"20","Left GVS",-1.3
742,"Participant 5",25,"20","Left GVS",-7
743,"Participant 5",9.52,"20","Left GVS",3.48
744,"Participant 5",18.2,"20","Left GVS",-3.2
745,"Participant 5",13.3,"20","Left GVS",-1.3
746,"Participant 5",9.52,"20","Left GVS",-0.52
747,"Participant 5",13.3,"20","Left GVS",-2.3
748,"Participant 5",25,"20","Left GVS",-4
749,"Participant 5",18.2,"20","Left GVS",-1.2
750,"Participant 5",25,"20","Left GVS",-9
751,"Participant 5",6.9,"20","Left GVS",-2.9
752,"Participant 5",5,"20","Left GVS",-2
753,"Participant 5",9.52,"20","Left GVS",-2.52
754,"Participant 5",6.9,"20","Left GVS",2.1
755,"Participant 5",5,"0","Right GVS",1
756,"Participant 5",13.3,"0","Right GVS",-4.3
757,"Participant 5",9.52,"0","Right GVS",-2.52
758,"Participant 5",6.9,"0","Right GVS",-1.9
759,"Participant 5",6.9,"0","Right GVS",-2.9
760,"Participant 5",25,"0","Right GVS",-10
761,"Participant 5",25,"0","Right GVS",-11
762,"Participant 5",18.2,"0","Right GVS",-6.2
763,"Participant 5",5,"0","Right GVS",-2
764,"Participant 5",25,"0","Right GVS",-14
765,"Participant 5",18.2,"0","Right GVS",-8.2
766,"Participant 5",9.52,"0","Right GVS",-0.52
767,"Participant 5",5,"0","Right GVS",1
768,"Participant 5",6.9,"0","Right GVS",-2.9
769,"Participant 5",18.2,"0","Right GVS",-11.2
770,"Participant 5",9.52,"0","Right GVS",-4.52
771,"Participant 5",13.3,"0","Right GVS",-7.3
772,"Participant 5",13.3,"0","Right GVS",-5.3
773,"Participant 5",5,"-20","Left GVS",-3.5
774,"Participant 5",9.52,"-20","Left GVS",-1.52
775,"Participant 5",6.9,"-20","Left GVS",-1.9
776,"Participant 5",18.2,"-20","Left GVS",-7.2
777,"Participant 5",13.3,"-20","Left GVS",-4.3
778,"Participant 5",25,"-20","Left GVS",-8
779,"Participant 5",25,"-20","Left GVS",-7
780,"Participant 5",13.3,"-20","Left GVS",-3.3
781,"Participant 5",9.52,"-20","Left GVS",-3.52
782,"Participant 5",6.9,"-20","Left GVS",-2.9
783,"Participant 5",13.3,"-20","Left GVS",-6.3
784,"Participant 5",25,"-20","Left GVS",-12
785,"Participant 5",5,"-20","Left GVS",-2
786,"Participant 5",6.9,"-20","Left GVS",-2.9
787,"Participant 5",18.2,"-20","Left GVS",-4.2
788,"Participant 5",18.2,"-20","Left GVS",-0.2
789,"Participant 5",9.52,"-20","Left GVS",2.48
790,"Participant 5",5,"-20","Left GVS",0
791,"Participant 5",25,"20","Sham",-6
792,"Participant 5",9.52,"20","Sham",4.48
793,"Participant 5",6.9,"20","Sham",6.1
794,"Participant 5",6.9,"20","Sham",6.1
795,"Participant 5",9.52,"20","Sham",7.48
796,"Participant 5",5,"20","Sham",4
797,"Participant 5",13.3,"20","Sham",4.7
798,"Participant 5",18.2,"20","Sham",1.8
799,"Participant 5",13.3,"20","Sham",2.7
800,"Participant 5",25,"20","Sham",-3
801,"Participant 5",9.52,"20","Sham",-3.52
802,"Participant 5",6.9,"20","Sham",-1.9
803,"Participant 5",18.2,"20","Sham",-4.2
804,"Participant 5",18.2,"20","Sham",2.8
805,"Participant 5",13.3,"20","Sham",5.7
806,"Participant 5",5,"20","Sham",-2
807,"Participant 5",25,"20","Sham",-3
808,"Participant 5",5,"20","Sham",0
809,"Participant 6",5,"0","Left GVS",0
810,"Participant 6",25,"0","Left GVS",5
811,"Participant 6",13.3,"0","Left GVS",-3.3
812,"Participant 6",18.2,"0","Left GVS",3.8
813,"Participant 6",18.2,"0","Left GVS",1.8
814,"Participant 6",9.52,"0","Left GVS",-2.52
815,"Participant 6",13.3,"0","Left GVS",-3.3
816,"Participant 6",5,"0","Left GVS",-2
817,"Participant 6",6.9,"0","Left GVS",-1.9
818,"Participant 6",5,"0","Left GVS",-2
819,"Participant 6",6.9,"0","Left GVS",-1.9
820,"Participant 6",25,"0","Left GVS",4
821,"Participant 6",13.3,"0","Left GVS",1.7
822,"Participant 6",18.2,"0","Left GVS",-1.7
823,"Participant 6",9.52,"0","Left GVS",-2.52
824,"Participant 6",9.52,"0","Left GVS",-2.52
825,"Participant 6",25,"0","Left GVS",3
826,"Participant 6",6.9,"0","Left GVS",-0.4
827,"Participant 6",6.9,"20","Right GVS",-0.9
828,"Participant 6",13.3,"20","Right GVS",1.7
829,"Participant 6",9.52,"20","Right GVS",4.48
830,"Participant 6",9.52,"20","Right GVS",-0.52
831,"Participant 6",25,"20","Right GVS",3
832,"Participant 6",6.9,"20","Right GVS",2.1
833,"Participant 6",9.52,"20","Right GVS",1.48
834,"Participant 6",5,"20","Right GVS",-0.5
835,"Participant 6",18.2,"20","Right GVS",4.8
836,"Participant 6",13.3,"20","Right GVS",4.7
837,"Participant 6",25,"20","Right GVS",1
838,"Participant 6",5,"20","Right GVS",3
839,"Participant 6",18.2,"20","Right GVS",1.8
840,"Participant 6",6.9,"20","Right GVS",1.6
841,"Participant 6",18.2,"20","Right GVS",0.8
842,"Participant 6",5,"20","Right GVS",2
843,"Participant 6",13.3,"20","Right GVS",1.7
844,"Participant 6",25,"20","Right GVS",2
845,"Participant 6",6.9,"-20","Sham",-1.9
846,"Participant 6",5,"-20","Sham",-2
847,"Participant 6",9.52,"-20","Sham",-2.52
848,"Participant 6",18.2,"-20","Sham",-3.2
849,"Participant 6",6.9,"-20","Sham",0.1
850,"Participant 6",18.2,"-20","Sham",-5.2
851,"Participant 6",13.3,"-20","Sham",-1.3
852,"Participant 6",5,"-20","Sham",-2
853,"Participant 6",25,"-20","Sham",-3
854,"Participant 6",18.2,"-20","Sham",0.8
855,"Participant 6",13.3,"-20","Sham",0.7
856,"Participant 6",25,"-20","Sham",-5
857,"Participant 6",6.9,"-20","Sham",0.1
858,"Participant 6",25,"-20","Sham",-5
859,"Participant 6",9.52,"-20","Sham",0.48
860,"Participant 6",5,"-20","Sham",0
861,"Participant 6",13.3,"-20","Sham",-1.8
862,"Participant 6",9.52,"-20","Sham",-1.02
863,"Participant 6",13.3,"0","Sham",-1.3
864,"Participant 6",9.52,"0","Sham",0.48
865,"Participant 6",5,"0","Sham",2
866,"Participant 6",18.2,"0","Sham",-0.2
867,"Participant 6",25,"0","Sham",0
868,"Participant 6",25,"0","Sham",-2
869,"Participant 6",5,"0","Sham",3
870,"Participant 6",18.2,"0","Sham",-3.2
871,"Participant 6",9.52,"0","Sham",0.98
872,"Participant 6",9.52,"0","Sham",-0.52
873,"Participant 6",6.9,"0","Sham",0.6
874,"Participant 6",13.3,"0","Sham",0.7
875,"Participant 6",6.9,"0","Sham",2.1
876,"Participant 6",6.9,"0","Sham",1.6
877,"Participant 6",5,"0","Sham",1
878,"Participant 6",25,"0","Sham",-6
879,"Participant 6",13.3,"0","Sham",0.7
880,"Participant 6",18.2,"0","Sham",-2.2
881,"Participant 6",13.3,"-20","Right GVS",-3.3
882,"Participant 6",5,"-20","Right GVS",0
883,"Participant 6",13.3,"-20","Right GVS",-1.3
884,"Participant 6",25,"-20","Right GVS",-5
885,"Participant 6",6.9,"-20","Right GVS",1.1
886,"Participant 6",9.52,"-20","Right GVS",0.98
887,"Participant 6",18.2,"-20","Right GVS",-5.2
888,"Participant 6",25,"-20","Right GVS",-6
889,"Participant 6",25,"-20","Right GVS",-8
890,"Participant 6",5,"-20","Right GVS",-2
891,"Participant 6",9.52,"-20","Right GVS",-2.52
892,"Participant 6",6.9,"-20","Right GVS",-0.9
893,"Participant 6",13.3,"-20","Right GVS",-3.3
894,"Participant 6",5,"-20","Right GVS",0
895,"Participant 6",18.2,"-20","Right GVS",-6.2
896,"Participant 6",6.9,"-20","Right GVS",1.1
897,"Participant 6",9.52,"-20","Right GVS",-0.52
898,"Participant 6",18.2,"-20","Right GVS",-7.2
899,"Participant 6",5,"20","Left GVS",3
900,"Participant 6",5,"20","Left GVS",2.8
901,"Participant 6",6.9,"20","Left GVS",2.6
902,"Participant 6",18.2,"20","Left GVS",1.8
903,"Participant 6",13.3,"20","Left GVS",1.7
904,"Participant 6",25,"20","Left GVS",1
905,"Participant 6",9.52,"20","Left GVS",4.48
906,"Participant 6",18.2,"20","Left GVS",-1.2
907,"Participant 6",13.3,"20","Left GVS",1.2
908,"Participant 6",9.52,"20","Left GVS",3.48
909,"Participant 6",13.3,"20","Left GVS",0.7
910,"Participant 6",25,"20","Left GVS",2
911,"Participant 6",18.2,"20","Left GVS",1.8
912,"Participant 6",25,"20","Left GVS",0
913,"Participant 6",6.9,"20","Left GVS",5.1
914,"Participant 6",5,"20","Left GVS",1
915,"Participant 6",9.52,"20","Left GVS",1.48
916,"Participant 6",6.9,"20","Left GVS",3.1
917,"Participant 6",5,"20","Sham",2
918,"Participant 6",13.3,"20","Sham",1.7
919,"Participant 6",9.52,"20","Sham",5.48
920,"Participant 6",6.9,"20","Sham",5.1
921,"Participant 6",6.9,"20","Sham",4.1
922,"Participant 6",25,"20","Sham",4
923,"Participant 6",25,"20","Sham",3
924,"Participant 6",18.2,"20","Sham",3.8
925,"Participant 6",5,"20","Sham",4
926,"Participant 6",25,"20","Sham",-6
927,"Participant 6",18.2,"20","Sham",-0.2
928,"Participant 6",9.52,"20","Sham",6.48
929,"Participant 6",5,"20","Sham",7
930,"Participant 6",6.9,"20","Sham",5.1
931,"Participant 6",18.2,"20","Sham",-0.2
932,"Participant 6",9.52,"20","Sham",5.48
933,"Participant 6",13.3,"20","Sham",2.7
934,"Participant 6",13.3,"20","Sham",1.7
935,"Participant 6",5,"-20","Left GVS",-2
936,"Participant 6",9.52,"-20","Left GVS",-0.52
937,"Participant 6",6.9,"-20","Left GVS",1.1
938,"Participant 6",18.2,"-20","Left GVS",-3.2
939,"Participant 6",13.3,"-20","Left GVS",-1.3
940,"Participant 6",25,"-20","Left GVS",-7
941,"Participant 6",25,"-20","Left GVS",-5
942,"Participant 6",13.3,"-20","Left GVS",0.7
943,"Participant 6",9.52,"-20","Left GVS",2.48
944,"Participant 6",6.9,"-20","Left GVS",-0.9
945,"Participant 6",13.3,"-20","Left GVS",-0.3
946,"Participant 6",25,"-20","Left GVS",-5
947,"Participant 6",5,"-20","Left GVS",-1
948,"Participant 6",6.9,"-20","Left GVS",0.1
949,"Participant 6",18.2,"-20","Left GVS",-4.2
950,"Participant 6",18.2,"-20","Left GVS",-3.2
951,"Participant 6",9.52,"-20","Left GVS",2.48
952,"Participant 6",5,"-20","Left GVS",2
953,"Participant 6",25,"0","Right GVS",-3
954,"Participant 6",9.52,"0","Right GVS",5.48
955,"Participant 6",6.9,"0","Right GVS",3.1
956,"Participant 6",6.9,"0","Right GVS",3.1
957,"Participant 6",9.52,"0","Right GVS",4.48
958,"Participant 6",5,"0","Right GVS",3.5
959,"Participant 6",13.3,"0","Right GVS",2.7
960,"Participant 6",18.2,"0","Right GVS",-1.7
961,"Participant 6",13.3,"0","Right GVS",1.7
962,"Participant 6",25,"0","Right GVS",-2
963,"Participant 6",9.52,"0","Right GVS",4.48
964,"Participant 6",6.9,"0","Right GVS",3.5
965,"Participant 6",18.2,"0","Right GVS",-0.2
966,"Participant 6",18.2,"0","Right GVS",-0.7
967,"Participant 6",13.3,"0","Right GVS",1.7
968,"Participant 6",5,"0","Right GVS",3.5
969,"Participant 6",25,"0","Right GVS",-3
970,"Participant 6",5,"0","Right GVS",3.7
971,"Participant 7",5,"20","Right GVS",-2
972,"Participant 7",25,"20","Right GVS",5
973,"Participant 7",13.3,"20","Right GVS",14.7
974,"Participant 7",18.2,"20","Right GVS",10.8
975,"Participant 7",18.2,"20","Right GVS",10.8
976,"Participant 7",9.52,"20","Right GVS",17.48
977,"Participant 7",13.3,"20","Right GVS",14.7
978,"Participant 7",5,"20","Right GVS",12
979,"Participant 7",6.9,"20","Right GVS",12.1
980,"Participant 7",5,"20","Right GVS",11
981,"Participant 7",6.9,"20","Right GVS",13.1
982,"Participant 7",25,"20","Right GVS",5
983,"Participant 7",13.3,"20","Right GVS",13.7
984,"Participant 7",18.2,"20","Right GVS",9.8
985,"Participant 7",9.52,"20","Right GVS",13.48
986,"Participant 7",9.52,"20","Right GVS",14.48
987,"Participant 7",25,"20","Right GVS",5
988,"Participant 7",6.9,"20","Right GVS",11.1
989,"Participant 7",6.9,"-20","Sham",-3.9
990,"Participant 7",13.3,"-20","Sham",-5.3
991,"Participant 7",9.52,"-20","Sham",-2.52
992,"Participant 7",9.52,"-20","Sham",-0.52
993,"Participant 7",25,"-20","Sham",-5
994,"Participant 7",6.9,"-20","Sham",3.1
995,"Participant 7",9.52,"-20","Sham",5.48
996,"Participant 7",5,"-20","Sham",-3
997,"Participant 7",18.2,"-20","Sham",9.8
998,"Participant 7",13.3,"-20","Sham",9.7
999,"Participant 7",25,"-20","Sham",4
1000,"Participant 7",5,"-20","Sham",0
1001,"Participant 7",18.2,"-20","Sham",3.8
1002,"Participant 7",6.9,"-20","Sham",1.1
1003,"Participant 7",18.2,"-20","Sham",8.8
1004,"Participant 7",5,"-20","Sham",1
1005,"Participant 7",13.3,"-20","Sham",6.7
1006,"Participant 7",25,"-20","Sham",2
1007,"Participant 7",6.9,"0","Left GVS",3.1
1008,"Participant 7",5,"0","Left GVS",2
1009,"Participant 7",9.52,"0","Left GVS",3.48
1010,"Participant 7",18.2,"0","Left GVS",9.8
1011,"Participant 7",6.9,"0","Left GVS",7.1
1012,"Participant 7",18.2,"0","Left GVS",4.8
1013,"Participant 7",13.3,"0","Left GVS",4.7
1014,"Participant 7",5,"0","Left GVS",8
1015,"Participant 7",25,"0","Left GVS",2
1016,"Participant 7",18.2,"0","Left GVS",6.8
1017,"Participant 7",13.3,"0","Left GVS",9.7
1018,"Participant 7",25,"0","Left GVS",1
1019,"Participant 7",6.9,"0","Left GVS",11.1
1020,"Participant 7",25,"0","Left GVS",5
1021,"Participant 7",9.52,"0","Left GVS",10.48
1022,"Participant 7",5,"0","Left GVS",2
1023,"Participant 7",13.3,"0","Left GVS",-0.3
1024,"Participant 7",9.52,"0","Left GVS",0.48
1025,"Participant 7",13.3,"0","Sham",-4.3
1026,"Participant 7",9.52,"0","Sham",-2.52
1027,"Participant 7",5,"0","Sham",0
1028,"Participant 7",18.2,"0","Sham",1.8
1029,"Participant 7",25,"0","Sham",0
1030,"Participant 7",25,"0","Sham",3
1031,"Participant 7",5,"0","Sham",5
1032,"Participant 7",18.2,"0","Sham",1.8
1033,"Participant 7",9.52,"0","Sham",7.48
1034,"Participant 7",9.52,"0","Sham",2.48
1035,"Participant 7",6.9,"0","Sham",2.1
1036,"Participant 7",13.3,"0","Sham",4.7
1037,"Participant 7",6.9,"0","Sham",3.1
1038,"Participant 7",6.9,"0","Sham",5.1
1039,"Participant 7",5,"0","Sham",4
1040,"Participant 7",25,"0","Sham",5
1041,"Participant 7",13.3,"0","Sham",8.7
1042,"Participant 7",18.2,"0","Sham",9.8
1043,"Participant 7",13.3,"20","Left GVS",13.7
1044,"Participant 7",5,"20","Left GVS",15
1045,"Participant 7",13.3,"20","Left GVS",4.7
1046,"Participant 7",25,"20","Left GVS",0
1047,"Participant 7",6.9,"20","Left GVS",15.1
1048,"Participant 7",9.52,"20","Left GVS",14.48
1049,"Participant 7",18.2,"20","Left GVS",11.8
1050,"Participant 7",25,"20","Left GVS",4
1051,"Participant 7",25,"20","Left GVS",3
1052,"Participant 7",5,"20","Left GVS",13
1053,"Participant 7",9.52,"20","Left GVS",13.48
1054,"Participant 7",6.9,"20","Left GVS",13.1
1055,"Participant 7",13.3,"20","Left GVS",10.7
1056,"Participant 7",5,"20","Left GVS",7
1057,"Participant 7",18.2,"20","Left GVS",8.8
1058,"Participant 7",6.9,"20","Left GVS",10.1
1059,"Participant 7",9.52,"20","Left GVS",8.48
1060,"Participant 7",18.2,"20","Left GVS",2.8
1061,"Participant 7",5,"-20","Right GVS",2
1062,"Participant 7",5,"-20","Right GVS",1
1063,"Participant 7",6.9,"-20","Right GVS",2.1
1064,"Participant 7",18.2,"-20","Right GVS",1.8
1065,"Participant 7",13.3,"-20","Right GVS",2.7
1066,"Participant 7",25,"-20","Right GVS",5
1067,"Participant 7",9.52,"-20","Right GVS",8.48
1068,"Participant 7",18.2,"-20","Right GVS",6.8
1069,"Participant 7",13.3,"-20","Right GVS",9.7
1070,"Participant 7",9.52,"-20","Right GVS",8.48
1071,"Participant 7",13.3,"-20","Right GVS",9.7
1072,"Participant 7",25,"-20","Right GVS",5
1073,"Participant 7",18.2,"-20","Right GVS",4.8
1074,"Participant 7",25,"-20","Right GVS",0
1075,"Participant 7",6.9,"-20","Right GVS",6.1
1076,"Participant 7",5,"-20","Right GVS",5
1077,"Participant 7",9.52,"-20","Right GVS",7.48
1078,"Participant 7",6.9,"-20","Right GVS",7.1
1079,"Participant 7",5,"-20","Left GVS",0
1080,"Participant 7",13.3,"-20","Left GVS",-3.3
1081,"Participant 7",9.52,"-20","Left GVS",-2.52
1082,"Participant 7",6.9,"-20","Left GVS",-0.9
1083,"Participant 7",6.9,"-20","Left GVS",1.1
1084,"Participant 7",25,"-20","Left GVS",2
1085,"Participant 7",25,"-20","Left GVS",0
1086,"Participant 7",18.2,"-20","Left GVS",4.8
1087,"Participant 7",5,"-20","Left GVS",2
1088,"Participant 7",25,"-20","Left GVS",-5
1089,"Participant 7",18.2,"-20","Left GVS",-0.2
1090,"Participant 7",9.52,"-20","Left GVS",5.48
1091,"Participant 7",5,"-20","Left GVS",0
1092,"Participant 7",6.9,"-20","Left GVS",0.1
1093,"Participant 7",18.2,"-20","Left GVS",-6.2
1094,"Participant 7",9.52,"-20","Left GVS",0.48
1095,"Participant 7",13.3,"-20","Left GVS",-2.3
1096,"Participant 7",13.3,"-20","Left GVS",-4.3
1097,"Participant 7",5,"20","Sham",5
1098,"Participant 7",9.52,"20","Sham",2.48
1099,"Participant 7",6.9,"20","Sham",4.1
1100,"Participant 7",18.2,"20","Sham",8.8
1101,"Participant 7",13.3,"20","Sham",11.7
1102,"Participant 7",25,"20","Sham",5
1103,"Participant 7",25,"20","Sham",0
1104,"Participant 7",13.3,"20","Sham",14.7
1105,"Participant 7",9.52,"20","Sham",7.48
1106,"Participant 7",6.9,"20","Sham",13.1
1107,"Participant 7",13.3,"20","Sham",11.7
1108,"Participant 7",25,"20","Sham",2
1109,"Participant 7",5,"20","Sham",10
1110,"Participant 7",6.9,"20","Sham",10.1
1111,"Participant 7",18.2,"20","Sham",4.8
1112,"Participant 7",18.2,"20","Sham",11.8
1113,"Participant 7",9.52,"20","Sham",10.48
1114,"Participant 7",5,"20","Sham",12
1115,"Participant 7",25,"0","Right GVS",5
1116,"Participant 7",9.52,"0","Right GVS",10.48
1117,"Participant 7",6.9,"0","Right GVS",12.1
1118,"Participant 7",6.9,"0","Right GVS",8.1
1119,"Participant 7",9.52,"0","Right GVS",8.48
1120,"Participant 7",5,"0","Right GVS",5
1121,"Participant 7",13.3,"0","Right GVS",5.7
1122,"Participant 7",18.2,"0","Right GVS",2.8
1123,"Participant 7",13.3,"0","Right GVS",9.7
1124,"Participant 7",25,"0","Right GVS",0
1125,"Participant 7",9.52,"0","Right GVS",10.48
1126,"Participant 7",6.9,"0","Right GVS",5.1
1127,"Participant 7",18.2,"0","Right GVS",6.8
1128,"Participant 7",18.2,"0","Right GVS",1.8
1129,"Participant 7",13.3,"0","Right GVS",4.7
1130,"Participant 7",5,"0","Right GVS",5
1131,"Participant 7",25,"0","Right GVS",-7
1132,"Participant 7",5,"0","Right GVS",6
1133,"Participant 8",5,"-20","Sham",-2
1134,"Participant 8",25,"-20","Sham",-15
1135,"Participant 8",13.3,"-20","Sham",-8.3
1136,"Participant 8",18.2,"-20","Sham",-12.2
1137,"Participant 8",18.2,"-20","Sham",-12.2
1138,"Participant 8",9.52,"-20","Sham",-5.52
1139,"Participant 8",13.3,"-20","Sham",-8.8
1140,"Participant 8",5,"-20","Sham",-3.5
1141,"Participant 8",6.9,"-20","Sham",-4.4
1142,"Participant 8",5,"-20","Sham",-3.5
1143,"Participant 8",6.9,"-20","Sham",-5.15
1144,"Participant 8",25,"-20","Sham",0
1145,"Participant 8",13.3,"-20","Sham",-5.3
1146,"Participant 8",18.2,"-20","Sham",-9.2
1147,"Participant 8",9.52,"-20","Sham",-5.52
1148,"Participant 8",9.52,"-20","Sham",-6.52
1149,"Participant 8",25,"-20","Sham",1
1150,"Participant 8",6.9,"-20","Sham",-4.4
1151,"Participant 8",6.9,"20","Right GVS",-1.9
1152,"Participant 8",13.3,"20","Right GVS",-6.3
1153,"Participant 8",9.52,"20","Right GVS",-3.52
1154,"Participant 8",9.52,"20","Right GVS",-4.52
1155,"Participant 8",25,"20","Right GVS",-13
1156,"Participant 8",6.9,"20","Right GVS",-2.9
1157,"Participant 8",9.52,"20","Right GVS",-3.52
1158,"Participant 8",5,"20","Right GVS",-2
1159,"Participant 8",18.2,"20","Right GVS",-7.2
1160,"Participant 8",13.3,"20","Right GVS",-4.3
1161,"Participant 8",25,"20","Right GVS",-5
1162,"Participant 8",5,"20","Right GVS",-1.5
1163,"Participant 8",18.2,"20","Right GVS",-8.2
1164,"Participant 8",6.9,"20","Right GVS",1.1
1165,"Participant 8",18.2,"20","Right GVS",-6.2
1166,"Participant 8",5,"20","Right GVS",-1.5
1167,"Participant 8",13.3,"20","Right GVS",-4.3
1168,"Participant 8",25,"20","Right GVS",-10
1169,"Participant 8",6.9,"0","Left GVS",-2.9
1170,"Participant 8",5,"0","Left GVS",-3
1171,"Participant 8",9.52,"0","Left GVS",-4.52
1172,"Participant 8",18.2,"0","Left GVS",-8.2
1173,"Participant 8",6.9,"0","Left GVS",-3.4
1174,"Participant 8",18.2,"0","Left GVS",-7.2
1175,"Participant 8",13.3,"0","Left GVS",-5.3
1176,"Participant 8",5,"0","Left GVS",-2.5
1177,"Participant 8",25,"0","Left GVS",-12
1178,"Participant 8",18.2,"0","Left GVS",-9.2
1179,"Participant 8",13.3,"0","Left GVS",-5.3
1180,"Participant 8",25,"0","Left GVS",-12
1181,"Participant 8",6.9,"0","Left GVS",-1.9
1182,"Participant 8",25,"0","Left GVS",-9
1183,"Participant 8",9.52,"0","Left GVS",-3.52
1184,"Participant 8",5,"0","Left GVS",-2
1185,"Participant 8",13.3,"0","Left GVS",-5.3
1186,"Participant 8",9.52,"0","Left GVS",-3.02
1187,"Participant 8",13.3,"-20","Right GVS",-8.3
1188,"Participant 8",9.52,"-20","Right GVS",-5.52
1189,"Participant 8",5,"-20","Right GVS",-3.5
1190,"Participant 8",18.2,"-20","Right GVS",-11.2
1191,"Participant 8",25,"-20","Right GVS",-16
1192,"Participant 8",25,"-20","Right GVS",-14
1193,"Participant 8",5,"-20","Right GVS",-3.2
1194,"Participant 8",18.2,"-20","Right GVS",-12.2
1195,"Participant 8",9.52,"-20","Right GVS",-5.02
1196,"Participant 8",9.52,"-20","Right GVS",-5.52
1197,"Participant 8",6.9,"-20","Right GVS",-4.9
1198,"Participant 8",13.3,"-20","Right GVS",-7.3
1199,"Participant 8",6.9,"-20","Right GVS",-4.4
1200,"Participant 8",6.9,"-20","Right GVS",-5
1201,"Participant 8",5,"-20","Right GVS",-3.4
1202,"Participant 8",25,"-20","Right GVS",-14
1203,"Participant 8",13.3,"-20","Right GVS",-3.3
1204,"Participant 8",18.2,"-20","Right GVS",-6.2
1205,"Participant 8",13.3,"20","Left GVS",-3.3
1206,"Participant 8",5,"20","Left GVS",-2
1207,"Participant 8",13.3,"20","Left GVS",-5.3
1208,"Participant 8",25,"20","Left GVS",-7
1209,"Participant 8",6.9,"20","Left GVS",2.1
1210,"Participant 8",9.52,"20","Left GVS",-1.52
1211,"Participant 8",18.2,"20","Left GVS",-5.2
1212,"Participant 8",25,"20","Left GVS",-9
1213,"Participant 8",25,"20","Left GVS",-5
1214,"Participant 8",5,"20","Left GVS",-1.5
1215,"Participant 8",9.52,"20","Left GVS",-2.52
1216,"Participant 8",6.9,"20","Left GVS",-0.4
1217,"Participant 8",13.3,"20","Left GVS",-3.3
1218,"Participant 8",5,"20","Left GVS",0
1219,"Participant 8",18.2,"20","Left GVS",-8.2
1220,"Participant 8",6.9,"20","Left GVS",-0.9
1221,"Participant 8",9.52,"20","Left GVS",-3.52
1222,"Participant 8",18.2,"20","Left GVS",-5.2
1223,"Participant 8",5,"0","Sham",-2
1224,"Participant 8",5,"0","Sham",-2.5
1225,"Participant 8",6.9,"0","Sham",-3.4
1226,"Participant 8",18.2,"0","Sham",-10.2
1227,"Participant 8",13.3,"0","Sham",-6.3
1228,"Participant 8",25,"0","Sham",-14
1229,"Participant 8",9.52,"0","Sham",-4.52
1230,"Participant 8",18.2,"0","Sham",-9.2
1231,"Participant 8",13.3,"0","Sham",-7.3
1232,"Participant 8",9.52,"0","Sham",-4.52
1233,"Participant 8",13.3,"0","Sham",-6.3
1234,"Participant 8",25,"0","Sham",-13
1235,"Participant 8",18.2,"0","Sham",-8.2
1236,"Participant 8",25,"0","Sham",-11
1237,"Participant 8",6.9,"0","Sham",-2.4
1238,"Participant 8",5,"0","Sham",-1.5
1239,"Participant 8",9.52,"0","Sham",-4.02
1240,"Participant 8",6.9,"0","Sham",-3.4
1241,"Participant 8",5,"-20","Left GVS",-3.5
1242,"Participant 8",13.3,"-20","Left GVS",-8.8
1243,"Participant 8",9.52,"-20","Left GVS",-7.02
1244,"Participant 8",6.9,"-20","Left GVS",-4.9
1245,"Participant 8",6.9,"-20","Left GVS",-4.4
1246,"Participant 8",25,"-20","Left GVS",-16
1247,"Participant 8",25,"-20","Left GVS",-16.5
1248,"Participant 8",18.2,"-20","Left GVS",-11.2
1249,"Participant 8",5,"-20","Left GVS",-3.5
1250,"Participant 8",25,"-20","Left GVS",-15
1251,"Participant 8",18.2,"-20","Left GVS",-12.2
1252,"Participant 8",9.52,"-20","Left GVS",-6.02
1253,"Participant 8",5,"-20","Left GVS",-3.5
1254,"Participant 8",6.9,"-20","Left GVS",-4.4
1255,"Participant 8",18.2,"-20","Left GVS",-11.7
1256,"Participant 8",9.52,"-20","Left GVS",-6.12
1257,"Participant 8",13.3,"-20","Left GVS",-8.8
1258,"Participant 8",13.3,"-20","Left GVS",-8.8
1259,"Participant 8",5,"0","Right GVS",-2.5
1260,"Participant 8",9.52,"0","Right GVS",-6.02
1261,"Participant 8",6.9,"0","Right GVS",-2.9
1262,"Participant 8",18.2,"0","Right GVS",-10.2
1263,"Participant 8",13.3,"0","Right GVS",-7.3
1264,"Participant 8",25,"0","Right GVS",-13
1265,"Participant 8",25,"0","Right GVS",-16
1266,"Participant 8",13.3,"0","Right GVS",-7.8
1267,"Participant 8",9.52,"0","Right GVS",-4.52
1268,"Participant 8",6.9,"0","Right GVS",-2.4
1269,"Participant 8",13.3,"0","Right GVS",-5.8
1270,"Participant 8",25,"0","Right GVS",-12
1271,"Participant 8",5,"0","Right GVS",-2
1272,"Participant 8",6.9,"0","Right GVS",-2.4
1273,"Participant 8",18.2,"0","Right GVS",-9.2
1274,"Participant 8",18.2,"0","Right GVS",-10.2
1275,"Participant 8",9.52,"0","Right GVS",-3.52
1276,"Participant 8",5,"0","Right GVS",-2
1277,"Participant 8",25,"20","Sham",-15
1278,"Participant 8",9.52,"20","Sham",-3.52
1279,"Participant 8",6.9,"20","Sham",-1.9
1280,"Participant 8",6.9,"20","Sham",-2.4
1281,"Participant 8",9.52,"20","Sham",-3.52
1282,"Participant 8",5,"20","Sham",-1.5
1283,"Participant 8",13.3,"20","Sham",-5.3
1284,"Participant 8",18.2,"20","Sham",-7.7
1285,"Participant 8",13.3,"20","Sham",-6.3
1286,"Participant 8",25,"20","Sham",-12
1287,"Participant 8",9.52,"20","Sham",-1.52
1288,"Participant 8",6.9,"20","Sham",-0.9
1289,"Participant 8",18.2,"20","Sham",-7.7
1290,"Participant 8",18.2,"20","Sham",-8.2
1291,"Participant 8",13.3,"20","Sham",-5.3
1292,"Participant 8",5,"20","Sham",-1.5
1293,"Participant 8",25,"20","Sham",-14
1294,"Participant 8",5,"20","Sham",-1
1295,"Participant 9",5,"-20","Sham",-2
1296,"Participant 9",25,"-20","Sham",-3
1297,"Participant 9",13.3,"-20","Sham",-3.3
1298,"Participant 9",18.2,"-20","Sham",-6.2
1299,"Participant 9",18.2,"-20","Sham",-5.2
1300,"Participant 9",9.52,"-20","Sham",-4.52
1301,"Participant 9",13.3,"-20","Sham",-7.3
1302,"Participant 9",5,"-20","Sham",-3
1303,"Participant 9",6.9,"-20","Sham",-3.9
1304,"Participant 9",5,"-20","Sham",-3.5
1305,"Participant 9",6.9,"-20","Sham",-4.4
1306,"Participant 9",25,"-20","Sham",5
1307,"Participant 9",13.3,"-20","Sham",-1.3
1308,"Participant 9",18.2,"-20","Sham",-1.2
1309,"Participant 9",9.52,"-20","Sham",-3.52
1310,"Participant 9",9.52,"-20","Sham",-5.02
1311,"Participant 9",25,"-20","Sham",-4
1312,"Participant 9",6.9,"-20","Sham",-2.9
1313,"Participant 9",6.9,"0","Left GVS",-1.9
1314,"Participant 9",13.3,"0","Left GVS",-2.3
1315,"Participant 9",9.52,"0","Left GVS",-2.52
1316,"Participant 9",9.52,"0","Left GVS",-3.52
1317,"Participant 9",25,"0","Left GVS",6
1318,"Participant 9",6.9,"0","Left GVS",-2.9
1319,"Participant 9",9.52,"0","Left GVS",-4.02
1320,"Participant 9",5,"0","Left GVS",-1.5
1321,"Participant 9",18.2,"0","Left GVS",-5.2
1322,"Participant 9",13.3,"0","Left GVS",-2.3
1323,"Participant 9",25,"0","Left GVS",-1
1324,"Participant 9",5,"0","Left GVS",-1
1325,"Participant 9",18.2,"0","Left GVS",-3.2
1326,"Participant 9",6.9,"0","Left GVS",-0.9
1327,"Participant 9",18.2,"0","Left GVS",-2.2
1328,"Participant 9",5,"0","Left GVS",-1.5
1329,"Participant 9",13.3,"0","Left GVS",-3.3
1330,"Participant 9",25,"0","Left GVS",1
1331,"Participant 9",6.9,"20","Right GVS",0.1
1332,"Participant 9",5,"20","Right GVS",-1
1333,"Participant 9",9.52,"20","Right GVS",0.48
1334,"Participant 9",18.2,"20","Right GVS",-2.2
1335,"Participant 9",6.9,"20","Right GVS",-0.9
1336,"Participant 9",18.2,"20","Right GVS",-4.2
1337,"Participant 9",13.3,"20","Right GVS",-2.3
1338,"Participant 9",5,"20","Right GVS",-2
1339,"Participant 9",25,"20","Right GVS",-3
1340,"Participant 9",18.2,"20","Right GVS",0.8
1341,"Participant 9",13.3,"20","Right GVS",-1.3
1342,"Participant 9",25,"20","Right GVS",0
1343,"Participant 9",6.9,"20","Right GVS",0.1
1344,"Participant 9",25,"20","Right GVS",-2
1345,"Participant 9",9.52,"20","Right GVS",1.48
1346,"Participant 9",5,"20","Right GVS",-1
1347,"Participant 9",13.3,"20","Right GVS",-3.3
1348,"Participant 9",9.52,"20","Right GVS",-2.52
1349,"Participant 9",13.3,"20","Left GVS",-3.3
1350,"Participant 9",9.52,"20","Left GVS",-2.52
1351,"Participant 9",5,"20","Left GVS",-0.5
1352,"Participant 9",18.2,"20","Left GVS",-3.2
1353,"Participant 9",25,"20","Left GVS",-4
1354,"Participant 9",25,"20","Left GVS",2
1355,"Participant 9",5,"20","Left GVS",-1
1356,"Participant 9",18.2,"20","Left GVS",-6.2
1357,"Participant 9",9.52,"20","Left GVS",-0.52
1358,"Participant 9",9.52,"20","Left GVS",-1.52
1359,"Participant 9",6.9,"20","Left GVS",0.1
1360,"Participant 9",13.3,"20","Left GVS",-1.3
1361,"Participant 9",6.9,"20","Left GVS",-0.4
1362,"Participant 9",6.9,"20","Left GVS",-0.9
1363,"Participant 9",5,"20","Left GVS",0
1364,"Participant 9",25,"20","Left GVS",-2
1365,"Participant 9",13.3,"20","Left GVS",1.7
1366,"Participant 9",18.2,"20","Left GVS",0.8
1367,"Participant 9",13.3,"0","Sham",-2.3
1368,"Participant 9",5,"0","Sham",-1
1369,"Participant 9",13.3,"0","Sham",-1.3
1370,"Participant 9",25,"0","Sham",-3
1371,"Participant 9",6.9,"0","Sham",-1.4
1372,"Participant 9",9.52,"0","Sham",-2.52
1373,"Participant 9",18.2,"0","Sham",-4.2
1374,"Participant 9",25,"0","Sham",-3
1375,"Participant 9",25,"0","Sham",-1
1376,"Participant 9",5,"0","Sham",-0.5
1377,"Participant 9",9.52,"0","Sham",-2.02
1378,"Participant 9",6.9,"0","Sham",-1.9
1379,"Participant 9",13.3,"0","Sham",-1.3
1380,"Participant 9",5,"0","Sham",-1
1381,"Participant 9",18.2,"0","Sham",-2.2
1382,"Participant 9",6.9,"0","Sham",-0.9
1383,"Participant 9",9.52,"0","Sham",0.48
1384,"Participant 9",18.2,"0","Sham",-3.2
1385,"Participant 9",5,"-20","Right GVS",-3
1386,"Participant 9",5,"-20","Right GVS",-3
1387,"Participant 9",6.9,"-20","Right GVS",-4.4
1388,"Participant 9",18.2,"-20","Right GVS",-6.2
1389,"Participant 9",13.3,"-20","Right GVS",-5.3
1390,"Participant 9",25,"-20","Right GVS",-8
1391,"Participant 9",9.52,"-20","Right GVS",-4.02
1392,"Participant 9",18.2,"-20","Right GVS",-7.2
1393,"Participant 9",13.3,"-20","Right GVS",-6.3
1394,"Participant 9",9.52,"-20","Right GVS",-4.52
1395,"Participant 9",13.3,"-20","Right GVS",-6.3
1396,"Participant 9",25,"-20","Right GVS",-9
1397,"Participant 9",18.2,"-20","Right GVS",-6.2
1398,"Participant 9",25,"-20","Right GVS",-4
1399,"Participant 9",6.9,"-20","Right GVS",-3.9
1400,"Participant 9",5,"-20","Right GVS",-3
1401,"Participant 9",9.52,"-20","Right GVS",-5.52
1402,"Participant 9",6.9,"-20","Right GVS",-3.9
1403,"Participant 9",5,"20","Sham",-1
1404,"Participant 9",13.3,"20","Sham",-5.3
1405,"Participant 9",9.52,"20","Sham",-2.52
1406,"Participant 9",6.9,"20","Sham",-1.4
1407,"Participant 9",6.9,"20","Sham",-1.9
1408,"Participant 9",25,"20","Sham",-9
1409,"Participant 9",25,"20","Sham",-5
1410,"Participant 9",18.2,"20","Sham",-1.2
1411,"Participant 9",5,"20","Sham",-0.5
1412,"Participant 9",25,"20","Sham",-8
1413,"Participant 9",18.2,"20","Sham",-3.2
1414,"Participant 9",9.52,"20","Sham",0.48
1415,"Participant 9",5,"20","Sham",0
1416,"Participant 9",6.9,"20","Sham",0.1
1417,"Participant 9",18.2,"20","Sham",-6.2
1418,"Participant 9",9.52,"20","Sham",-0.52
1419,"Participant 9",13.3,"20","Sham",-3.3
1420,"Participant 9",13.3,"20","Sham",-1.3
1421,"Participant 9",5,"0","Right GVS",-1
1422,"Participant 9",9.52,"0","Right GVS",-2.52
1423,"Participant 9",6.9,"0","Right GVS",-1.9
1424,"Participant 9",18.2,"0","Right GVS",-5.2
1425,"Participant 9",13.3,"0","Right GVS",-2.3
1426,"Participant 9",25,"0","Right GVS",-8
1427,"Participant 9",25,"0","Right GVS",-9
1428,"Participant 9",13.3,"0","Right GVS",-1.3
1429,"Participant 9",9.52,"0","Right GVS",-0.52
1430,"Participant 9",6.9,"0","Right GVS",-0.9
1431,"Participant 9",13.3,"0","Right GVS",-3.3
1432,"Participant 9",25,"0","Right GVS",-9
1433,"Participant 9",5,"0","Right GVS",0
1434,"Participant 9",6.9,"0","Right GVS",-0.9
1435,"Participant 9",18.2,"0","Right GVS",-5.2
1436,"Participant 9",18.2,"0","Right GVS",-5.2
1437,"Participant 9",9.52,"0","Right GVS",-1.52
1438,"Participant 9",5,"0","Right GVS",-0.5
1439,"Participant 9",25,"-20","Left GVS",-3
1440,"Participant 9",9.52,"-20","Left GVS",-3.52
1441,"Participant 9",6.9,"-20","Left GVS",-2.9
1442,"Participant 9",6.9,"-20","Left GVS",-3.9
1443,"Participant 9",9.52,"-20","Left GVS",-5.02
1444,"Participant 9",5,"-20","Left GVS",-3
1445,"Participant 9",13.3,"-20","Left GVS",-6.3
1446,"Participant 9",18.2,"-20","Left GVS",-6.2
1447,"Participant 9",13.3,"-20","Left GVS",-6.3
1448,"Participant 9",25,"-20","Left GVS",-11
1449,"Participant 9",9.52,"-20","Left GVS",-3.52
1450,"Participant 9",6.9,"-20","Left GVS",-2.9
1451,"Participant 9",18.2,"-20","Left GVS",-7.2
1452,"Participant 9",18.2,"-20","Left GVS",-10.2
1453,"Participant 9",13.3,"-20","Left GVS",-7.3
1454,"Participant 9",5,"-20","Left GVS",-3
1455,"Participant 9",25,"-20","Left GVS",-11
1456,"Participant 9",5,"-20","Left GVS",-3
1457,"Participant 10",5,"20","Right GVS",5
1458,"Participant 10",25,"20","Right GVS",-7
1459,"Participant 10",13.3,"20","Right GVS",1.7
1460,"Participant 10",18.2,"20","Right GVS",1.8
1461,"Participant 10",18.2,"20","Right GVS",3.8
1462,"Participant 10",9.52,"20","Right GVS",2.48
1463,"Participant 10",13.3,"20","Right GVS",1.7
1464,"Participant 10",5,"20","Right GVS",3
1465,"Participant 10",6.9,"20","Right GVS",1.1
1466,"Participant 10",5,"20","Right GVS",2
1467,"Participant 10",6.9,"20","Right GVS",1.1
1468,"Participant 10",25,"20","Right GVS",2
1469,"Participant 10",13.3,"20","Right GVS",8.7
1470,"Participant 10",18.2,"20","Right GVS",8.8
1471,"Participant 10",9.52,"20","Right GVS",10.48
1472,"Participant 10",9.52,"20","Right GVS",10.48
1473,"Participant 10",25,"20","Right GVS",3
1474,"Participant 10",6.9,"20","Right GVS",8.1
1475,"Participant 10",6.9,"0","Left GVS",3.1
1476,"Participant 10",13.3,"0","Left GVS",1.7
1477,"Participant 10",9.52,"0","Left GVS",4.48
1478,"Participant 10",9.52,"0","Left GVS",4.48
1479,"Participant 10",25,"0","Left GVS",-7
1480,"Participant 10",6.9,"0","Left GVS",6.1
1481,"Participant 10",9.52,"0","Left GVS",5.48
1482,"Participant 10",5,"0","Left GVS",3
1483,"Participant 10",18.2,"0","Left GVS",-2.2
1484,"Participant 10",13.3,"0","Left GVS",1.7
1485,"Participant 10",25,"0","Left GVS",-4
1486,"Participant 10",5,"0","Left GVS",3
1487,"Participant 10",18.2,"0","Left GVS",-4.2
1488,"Participant 10",6.9,"0","Left GVS",1.1
1489,"Participant 10",18.2,"0","Left GVS",1.8
1490,"Participant 10",5,"0","Left GVS",2
1491,"Participant 10",13.3,"0","Left GVS",-1.3
1492,"Participant 10",25,"0","Left GVS",-3
1493,"Participant 10",6.9,"-20","Sham",5.1
1494,"Participant 10",5,"-20","Sham",3
1495,"Participant 10",9.52,"-20","Sham",3.48
1496,"Participant 10",18.2,"-20","Sham",-2.2
1497,"Participant 10",6.9,"-20","Sham",1.1
1498,"Participant 10",18.2,"-20","Sham",-2.2
1499,"Participant 10",13.3,"-20","Sham",2.7
1500,"Participant 10",5,"-20","Sham",2
1501,"Participant 10",25,"-20","Sham",-11
1502,"Participant 10",18.2,"-20","Sham",-3.2
1503,"Participant 10",13.3,"-20","Sham",-0.3
1504,"Participant 10",25,"-20","Sham",-5
1505,"Participant 10",6.9,"-20","Sham",3.1
1506,"Participant 10",25,"-20","Sham",-8
1507,"Participant 10",9.52,"-20","Sham",1.48
1508,"Participant 10",5,"-20","Sham",0
1509,"Participant 10",13.3,"-20","Sham",-2.3
1510,"Participant 10",9.52,"-20","Sham",-0.52
1511,"Participant 10",13.3,"20","Left GVS",0.7
1512,"Participant 10",9.52,"20","Left GVS",3.48
1513,"Participant 10",5,"20","Left GVS",3
1514,"Participant 10",18.2,"20","Left GVS",-4.2
1515,"Participant 10",25,"20","Left GVS",-3
1516,"Participant 10",25,"20","Left GVS",-2
1517,"Participant 10",5,"20","Left GVS",5
1518,"Participant 10",18.2,"20","Left GVS",-2.2
1519,"Participant 10",9.52,"20","Left GVS",5.48
1520,"Participant 10",9.52,"20","Left GVS",5.48
1521,"Participant 10",6.9,"20","Left GVS",5.1
1522,"Participant 10",13.3,"20","Left GVS",0.7
1523,"Participant 10",6.9,"20","Left GVS",5.1
1524,"Participant 10",6.9,"20","Left GVS",5.1
1525,"Participant 10",5,"20","Left GVS",4
1526,"Participant 10",25,"20","Left GVS",-5
1527,"Participant 10",13.3,"20","Left GVS",4.7
1528,"Participant 10",18.2,"20","Left GVS",0.8
1529,"Participant 10",13.3,"-20","Right GVS",6.7
1530,"Participant 10",5,"-20","Right GVS",2
1531,"Participant 10",13.3,"-20","Right GVS",-1.3
1532,"Participant 10",25,"-20","Right GVS",-8
1533,"Participant 10",6.9,"-20","Right GVS",3.1
1534,"Participant 10",9.52,"-20","Right GVS",3.48
1535,"Participant 10",18.2,"-20","Right GVS",-1.2
1536,"Participant 10",25,"-20","Right GVS",-4
1537,"Participant 10",25,"-20","Right GVS",-5
1538,"Participant 10",5,"-20","Right GVS",4
1539,"Participant 10",9.52,"-20","Right GVS",2.48
1540,"Participant 10",6.9,"-20","Right GVS",3.1
1541,"Participant 10",13.3,"-20","Right GVS",1.7
1542,"Participant 10",5,"-20","Right GVS",4
1543,"Participant 10",18.2,"-20","Right GVS",-4.2
1544,"Participant 10",6.9,"-20","Right GVS",4.1
1545,"Participant 10",9.52,"-20","Right GVS",4.48
1546,"Participant 10",18.2,"-20","Right GVS",-3.2
1547,"Participant 10",5,"0","Sham",4
1548,"Participant 10",5,"0","Sham",3
1549,"Participant 10",6.9,"0","Sham",4.1
1550,"Participant 10",18.2,"0","Sham",-1.2
1551,"Participant 10",13.3,"0","Sham",2.7
1552,"Participant 10",25,"0","Sham",-6
1553,"Participant 10",9.52,"0","Sham",2.48
1554,"Participant 10",18.2,"0","Sham",-2.2
1555,"Participant 10",13.3,"0","Sham",0.7
1556,"Participant 10",9.52,"0","Sham",3.48
1557,"Participant 10",13.3,"0","Sham",1.7
1558,"Participant 10",25,"0","Sham",-5
1559,"Participant 10",18.2,"0","Sham",-0.2
1560,"Participant 10",25,"0","Sham",-5
1561,"Participant 10",6.9,"0","Sham",5.1
1562,"Participant 10",5,"0","Sham",4
1563,"Participant 10",9.52,"0","Sham",3.48
1564,"Participant 10",6.9,"0","Sham",3.1
1565,"Participant 10",5,"0","Right GVS",3
1566,"Participant 10",13.3,"0","Right GVS",0.7
1567,"Participant 10",9.52,"0","Right GVS",3.48
1568,"Participant 10",6.9,"0","Right GVS",5.1
1569,"Participant 10",6.9,"0","Right GVS",5.1
1570,"Participant 10",25,"0","Right GVS",-8
1571,"Participant 10",25,"0","Right GVS",-6
1572,"Participant 10",18.2,"0","Right GVS",-0.2
1573,"Participant 10",5,"0","Right GVS",6
1574,"Participant 10",25,"0","Right GVS",-7
1575,"Participant 10",18.2,"0","Right GVS",0.8
1576,"Participant 10",9.52,"0","Right GVS",5.48
1577,"Participant 10",5,"0","Right GVS",8
1578,"Participant 10",6.9,"0","Right GVS",6.1
1579,"Participant 10",18.2,"0","Right GVS",-2.2
1580,"Participant 10",9.52,"0","Right GVS",5.48
1581,"Participant 10",13.3,"0","Right GVS",4.7
1582,"Participant 10",13.3,"0","Right GVS",3.7
1583,"Participant 10",5,"20","Sham",4
1584,"Participant 10",9.52,"20","Sham",2.48
1585,"Participant 10",6.9,"20","Sham",4.1
1586,"Participant 10",18.2,"20","Sham",-3.2
1587,"Participant 10",13.3,"20","Sham",0.7
1588,"Participant 10",25,"20","Sham",-8
1589,"Participant 10",25,"20","Sham",-7
1590,"Participant 10",13.3,"20","Sham",2.7
1591,"Participant 10",9.52,"20","Sham",5.48
1592,"Participant 10",6.9,"20","Sham",7.1
1593,"Participant 10",13.3,"20","Sham",2.7
1594,"Participant 10",25,"20","Sham",-7
1595,"Participant 10",5,"20","Sham",5
1596,"Participant 10",6.9,"20","Sham",4.1
1597,"Participant 10",18.2,"20","Sham",-4.2
1598,"Participant 10",18.2,"20","Sham",-2.2
1599,"Participant 10",9.52,"20","Sham",4.48
1600,"Participant 10",5,"20","Sham",7
1601,"Participant 10",25,"-20","Left GVS",-11
1602,"Participant 10",9.52,"-20","Left GVS",3.48
1603,"Participant 10",6.9,"-20","Left GVS",5.1
1604,"Participant 10",6.9,"-20","Left GVS",6.1
1605,"Participant 10",9.52,"-20","Left GVS",4.48
1606,"Participant 10",5,"-20","Left GVS",4
1607,"Participant 10",13.3,"-20","Left GVS",1.7
1608,"Participant 10",18.2,"-20","Left GVS",-0.2
1609,"Participant 10",13.3,"-20","Left GVS",3.7
1610,"Participant 10",25,"-20","Left GVS",-6
1611,"Participant 10",9.52,"-20","Left GVS",7.48
1612,"Participant 10",6.9,"-20","Left GVS",9.1
1613,"Participant 10",18.2,"-20","Left GVS",-0.2
1614,"Participant 10",18.2,"-20","Left GVS",-0.2
1615,"Participant 10",13.3,"-20","Left GVS",2.7
1616,"Participant 10",5,"-20","Left GVS",6
1617,"Participant 10",25,"-20","Left GVS",-7
1618,"Participant 10",5,"-20","Left GVS",5
1619,"Participant 12",5,"0","Left GVS",-1
1620,"Participant 12",25,"0","Left GVS",5
1621,"Participant 12",13.3,"0","Left GVS",10.7
1622,"Participant 12",18.2,"0","Left GVS",9.8
1623,"Participant 12",18.2,"0","Left GVS",7.8
1624,"Participant 12",9.52,"0","Left GVS",0.48
1625,"Participant 12",13.3,"0","Left GVS",-0.3
1626,"Participant 12",5,"0","Left GVS",1
1627,"Participant 12",6.9,"0","Left GVS",2.1
1628,"Participant 12",5,"0","Left GVS",2
1629,"Participant 12",6.9,"0","Left GVS",2.1
1630,"Participant 12",25,"0","Left GVS",5
1631,"Participant 12",13.3,"0","Left GVS",6.7
1632,"Participant 12",18.2,"0","Left GVS",7.8
1633,"Participant 12",9.52,"0","Left GVS",3.48
1634,"Participant 12",9.52,"0","Left GVS",1.98
1635,"Participant 12",25,"0","Left GVS",5
1636,"Participant 12",6.9,"0","Left GVS",3.1
1637,"Participant 12",6.9,"20","Right GVS",1.1
1638,"Participant 12",13.3,"20","Right GVS",1.7
1639,"Participant 12",9.52,"20","Right GVS",1.48
1640,"Participant 12",9.52,"20","Right GVS",2.48
1641,"Participant 12",25,"20","Right GVS",3
1642,"Participant 12",6.9,"20","Right GVS",-0.4
1643,"Participant 12",9.52,"20","Right GVS",-0.52
1644,"Participant 12",5,"20","Right GVS",-1
1645,"Participant 12",18.2,"20","Right GVS",1.8
1646,"Participant 12",13.3,"20","Right GVS",3.7
1647,"Participant 12",25,"20","Right GVS",5
1648,"Participant 12",5,"20","Right GVS",-0.5
1649,"Participant 12",18.2,"20","Right GVS",0.8
1650,"Participant 12",6.9,"20","Right GVS",-0.9
1651,"Participant 12",18.2,"20","Right GVS",-3.2
1652,"Participant 12",5,"20","Right GVS",1
1653,"Participant 12",13.3,"20","Right GVS",-0.3
1654,"Participant 12",25,"20","Right GVS",-3
1655,"Participant 12",6.9,"-20","Sham",-1.9
1656,"Participant 12",5,"-20","Sham",-2
1657,"Participant 12",9.52,"-20","Sham",-1.52
1658,"Participant 12",18.2,"-20","Sham",-8.2
1659,"Participant 12",6.9,"-20","Sham",-0.9
1660,"Participant 12",18.2,"-20","Sham",-3.2
1661,"Participant 12",13.3,"-20","Sham",1.7
1662,"Participant 12",5,"-20","Sham",-3
1663,"Participant 12",25,"-20","Sham",-5
1664,"Participant 12",18.2,"-20","Sham",-0.2
1665,"Participant 12",13.3,"-20","Sham",3.7
1666,"Participant 12",25,"-20","Sham",0
1667,"Participant 12",6.9,"-20","Sham",-0.9
1668,"Participant 12",25,"-20","Sham",-2
1669,"Participant 12",9.52,"-20","Sham",-0.52
1670,"Participant 12",5,"-20","Sham",-2
1671,"Participant 12",13.3,"-20","Sham",0.7
1672,"Participant 12",9.52,"-20","Sham",0.48
1673,"Participant 12",13.3,"-20","Right GVS",-2.3
1674,"Participant 12",9.52,"-20","Right GVS",-1.52
1675,"Participant 12",5,"-20","Right GVS",-2
1676,"Participant 12",18.2,"-20","Right GVS",-3.2
1677,"Participant 12",25,"-20","Right GVS",4
1678,"Participant 12",25,"-20","Right GVS",5
1679,"Participant 12",5,"-20","Right GVS",-1
1680,"Participant 12",18.2,"-20","Right GVS",-4.2
1681,"Participant 12",9.52,"-20","Right GVS",-2.52
1682,"Participant 12",9.52,"-20","Right GVS",-1.52
1683,"Participant 12",6.9,"-20","Right GVS",-0.4
1684,"Participant 12",13.3,"-20","Right GVS",-1.3
1685,"Participant 12",6.9,"-20","Right GVS",0.6
1686,"Participant 12",6.9,"-20","Right GVS",-0.9
1687,"Participant 12",5,"-20","Right GVS",0
1688,"Participant 12",25,"-20","Right GVS",-1
1689,"Participant 12",13.3,"-20","Right GVS",5.7
1690,"Participant 12",18.2,"-20","Right GVS",2.8
1691,"Participant 12",13.3,"0","Sham",-3.3
1692,"Participant 12",5,"0","Sham",0
1693,"Participant 12",13.3,"0","Sham",-1.3
1694,"Participant 12",25,"0","Sham",0
1695,"Participant 12",6.9,"0","Sham",0.6
1696,"Participant 12",9.52,"0","Sham",-0.52
1697,"Participant 12",18.2,"0","Sham",-3.2
1698,"Participant 12",25,"0","Sham",1
1699,"Participant 12",25,"0","Sham",3
1700,"Participant 12",5,"0","Sham",1.5
1701,"Participant 12",9.52,"0","Sham",-0.52
1702,"Participant 12",6.9,"0","Sham",1.1
1703,"Participant 12",13.3,"0","Sham",2.7
1704,"Participant 12",5,"0","Sham",2
1705,"Participant 12",18.2,"0","Sham",-1.2
1706,"Participant 12",6.9,"0","Sham",4.1
1707,"Participant 12",9.52,"0","Sham",2.48
1708,"Participant 12",18.2,"0","Sham",-0.2
1709,"Participant 12",5,"20","Left GVS",2
1710,"Participant 12",5,"20","Left GVS",1.5
1711,"Participant 12",6.9,"20","Left GVS",1.6
1712,"Participant 12",18.2,"20","Left GVS",-1.2
1713,"Participant 12",13.3,"20","Left GVS",1.7
1714,"Participant 12",25,"20","Left GVS",2
1715,"Participant 12",9.52,"20","Left GVS",3.48
1716,"Participant 12",18.2,"20","Left GVS",1.8
1717,"Participant 12",13.3,"20","Left GVS",2.7
1718,"Participant 12",9.52,"20","Left GVS",4.48
1719,"Participant 12",13.3,"20","Left GVS",1.7
1720,"Participant 12",25,"20","Left GVS",5
1721,"Participant 12",18.2,"20","Left GVS",2.8
1722,"Participant 12",25,"20","Left GVS",4
1723,"Participant 12",6.9,"20","Left GVS",3.1
1724,"Participant 12",5,"20","Left GVS",4
1725,"Participant 12",9.52,"20","Left GVS",4.48
1726,"Participant 12",6.9,"20","Left GVS",4.1
1727,"Participant 12",5,"20","Sham",2
1728,"Participant 12",13.3,"20","Sham",-0.3
1729,"Participant 12",9.52,"20","Sham",0.98
1730,"Participant 12",6.9,"20","Sham",2.1
1731,"Participant 12",6.9,"20","Sham",1.1
1732,"Participant 12",25,"20","Sham",-3
1733,"Participant 12",25,"20","Sham",2
1734,"Participant 12",18.2,"20","Sham",1.8
1735,"Participant 12",5,"20","Sham",1.5
1736,"Participant 12",25,"20","Sham",0
1737,"Participant 12",18.2,"20","Sham",0.8
1738,"Participant 12",9.52,"20","Sham",2.48
1739,"Participant 12",5,"20","Sham",1
1740,"Participant 12",6.9,"20","Sham",2.1
1741,"Participant 12",18.2,"20","Sham",-1.2
1742,"Participant 12",9.52,"20","Sham",3.48
1743,"Participant 12",13.3,"20","Sham",2.7
1744,"Participant 12",13.3,"20","Sham",1.7
1745,"Participant 12",5,"-20","Left GVS",-1
1746,"Participant 12",9.52,"-20","Left GVS",-2.52
1747,"Participant 12",6.9,"-20","Left GVS",1.1
1748,"Participant 12",18.2,"-20","Left GVS",-2.2
1749,"Participant 12",13.3,"-20","Left GVS",1.7
1750,"Participant 12",25,"-20","Left GVS",3
1751,"Participant 12",25,"-20","Left GVS",4
1752,"Participant 12",13.3,"-20","Left GVS",0.7
1753,"Participant 12",9.52,"-20","Left GVS",-1.52
1754,"Participant 12",6.9,"-20","Left GVS",0.1
1755,"Participant 12",13.3,"-20","Left GVS",-0.3
1756,"Participant 12",25,"-20","Left GVS",-1
1757,"Participant 12",6.9,"-20","Left GVS",-1.9
1758,"Participant 12",18.2,"-20","Left GVS",-2.2
1759,"Participant 12",18.2,"-20","Left GVS",-4.2
1760,"Participant 12",9.52,"-20","Left GVS",2.48
1761,"Participant 12",5,"-20","Left GVS",-1
1762,"Participant 12",25,"0","Right GVS",-3
1763,"Participant 12",9.52,"0","Right GVS",1.48
1764,"Participant 12",6.9,"0","Right GVS",3.1
1765,"Participant 12",6.9,"0","Right GVS",2.1
1766,"Participant 12",9.52,"0","Right GVS",1.98
1767,"Participant 12",5,"0","Right GVS",3
1768,"Participant 12",13.3,"0","Right GVS",3.7
1769,"Participant 12",18.2,"0","Right GVS",1.8
1770,"Participant 12",13.3,"0","Right GVS",5.7
1771,"Participant 12",25,"0","Right GVS",3
1772,"Participant 12",9.52,"0","Right GVS",5.48
1773,"Participant 12",6.9,"0","Right GVS",5.1
1774,"Participant 12",18.2,"0","Right GVS",1.8
1775,"Participant 12",18.2,"0","Right GVS",7.8
1776,"Participant 12",13.3,"0","Right GVS",5.7
1777,"Participant 12",5,"0","Right GVS",5
1778,"Participant 12",25,"0","Right GVS",5
1779,"Participant 12",5,"0","Right GVS",4
1780,"Participant 13",5,"-20","Sham",2
1781,"Participant 13",25,"-20","Sham",3
1782,"Participant 13",13.3,"-20","Sham",1.7
1783,"Participant 13",18.2,"-20","Sham",2.8
1784,"Participant 13",18.2,"-20","Sham",2.8
1785,"Participant 13",9.52,"-20","Sham",0.48
1786,"Participant 13",13.3,"-20","Sham",-1.3
1787,"Participant 13",5,"-20","Sham",2
1788,"Participant 13",6.9,"-20","Sham",1.1
1789,"Participant 13",5,"-20","Sham",0
1790,"Participant 13",6.9,"-20","Sham",1.1
1791,"Participant 13",25,"-20","Sham",4
1792,"Participant 13",13.3,"-20","Sham",9.7
1793,"Participant 13",18.2,"-20","Sham",6.8
1794,"Participant 13",9.52,"-20","Sham",2.48
1795,"Participant 13",9.52,"-20","Sham",1.48
1796,"Participant 13",25,"-20","Sham",4
1797,"Participant 13",6.9,"-20","Sham",0.1
1798,"Participant 13",6.9,"20","Right GVS",-0.9
1799,"Participant 13",13.3,"20","Right GVS",-1.3
1800,"Participant 13",9.52,"20","Right GVS",0.48
1801,"Participant 13",9.52,"20","Right GVS",0.48
1802,"Participant 13",25,"20","Right GVS",-3
1803,"Participant 13",6.9,"20","Right GVS",2.1
1804,"Participant 13",9.52,"20","Right GVS",3.48
1805,"Participant 13",5,"20","Right GVS",2
1806,"Participant 13",18.2,"20","Right GVS",5.8
1807,"Participant 13",13.3,"20","Right GVS",7.7
1808,"Participant 13",25,"20","Right GVS",2
1809,"Participant 13",5,"20","Right GVS",1
1810,"Participant 13",18.2,"20","Right GVS",-0.2
1811,"Participant 13",6.9,"20","Right GVS",1.1
1812,"Participant 13",18.2,"20","Right GVS",-2.2
1813,"Participant 13",5,"20","Right GVS",0
1814,"Participant 13",13.3,"20","Right GVS",2.7
1815,"Participant 13",25,"20","Right GVS",2
1816,"Participant 13",6.9,"0","Left GVS",3.1
1817,"Participant 13",5,"0","Left GVS",2
1818,"Participant 13",9.52,"0","Left GVS",2.48
1819,"Participant 13",18.2,"0","Left GVS",1.8
1820,"Participant 13",6.9,"0","Left GVS",2.1
1821,"Participant 13",18.2,"0","Left GVS",0.8
1822,"Participant 13",13.3,"0","Left GVS",5.7
1823,"Participant 13",5,"0","Left GVS",0
1824,"Participant 13",25,"0","Left GVS",1
1825,"Participant 13",18.2,"0","Left GVS",5.8
1826,"Participant 13",13.3,"0","Left GVS",-0.3
1827,"Participant 13",25,"0","Left GVS",-1
1828,"Participant 13",6.9,"0","Left GVS",3.1
1829,"Participant 13",25,"0","Left GVS",2
1830,"Participant 13",9.52,"0","Left GVS",1.48
1831,"Participant 13",5,"0","Left GVS",1
1832,"Participant 13",13.3,"0","Left GVS",2.7
1833,"Participant 13",9.52,"0","Left GVS",4.48
1834,"Participant 13",13.3,"20","Left GVS",-0.3
1835,"Participant 13",9.52,"20","Left GVS",-0.52
1836,"Participant 13",5,"20","Left GVS",1
1837,"Participant 13",18.2,"20","Left GVS",0.8
1838,"Participant 13",25,"20","Left GVS",-1
1839,"Participant 13",25,"20","Left GVS",3
1840,"Participant 13",5,"20","Left GVS",2
1841,"Participant 13",18.2,"20","Left GVS",-5.2
1842,"Participant 13",9.52,"20","Left GVS",0.48
1843,"Participant 13",9.52,"20","Left GVS",1.48
1844,"Participant 13",6.9,"20","Left GVS",1.1
1845,"Participant 13",13.3,"20","Left GVS",-1.3
1846,"Participant 13",6.9,"20","Left GVS",1.1
1847,"Participant 13",6.9,"20","Left GVS",1.1
1848,"Participant 13",5,"20","Left GVS",1
1849,"Participant 13",25,"20","Left GVS",-3
1850,"Participant 13",13.3,"20","Left GVS",4.7
1851,"Participant 13",18.2,"20","Left GVS",1.8
1852,"Participant 13",13.3,"-20","Right GVS",-2.3
1853,"Participant 13",5,"-20","Right GVS",0
1854,"Participant 13",13.3,"-20","Right GVS",-1.3
1855,"Participant 13",25,"-20","Right GVS",-8
1856,"Participant 13",6.9,"-20","Right GVS",2.1
1857,"Participant 13",9.52,"-20","Right GVS",0.48
1858,"Participant 13",18.2,"-20","Right GVS",-3.2
1859,"Participant 13",25,"-20","Right GVS",-1
1860,"Participant 13",25,"-20","Right GVS",0
1861,"Participant 13",5,"-20","Right GVS",0
1862,"Participant 13",9.52,"-20","Right GVS",-1.52
1863,"Participant 13",6.9,"-20","Right GVS",0.1
1864,"Participant 13",13.3,"-20","Right GVS",-1.3
1865,"Participant 13",5,"-20","Right GVS",0
1866,"Participant 13",18.2,"-20","Right GVS",-7.2
1867,"Participant 13",6.9,"-20","Right GVS",-0.9
1868,"Participant 13",9.52,"-20","Right GVS",-1.52
1869,"Participant 13",18.2,"-20","Right GVS",-3.2
1870,"Participant 13",5,"0","Sham",0
1871,"Participant 13",5,"0","Sham",0
1872,"Participant 13",6.9,"0","Sham",0.1
1873,"Participant 13",18.2,"0","Sham",-4.2
1874,"Participant 13",13.3,"0","Sham",-0.3
1875,"Participant 13",25,"0","Sham",-4
1876,"Participant 13",9.52,"0","Sham",1.48
1877,"Participant 13",18.2,"0","Sham",-3.2
1878,"Participant 13",13.3,"0","Sham",-0.3
1879,"Participant 13",9.52,"0","Sham",1.48
1880,"Participant 13",13.3,"0","Sham",-1.3
1881,"Participant 13",25,"0","Sham",-3
1882,"Participant 13",18.2,"0","Sham",1.8
1883,"Participant 13",25,"0","Sham",-2
1884,"Participant 13",6.9,"0","Sham",3.1
1885,"Participant 13",5,"0","Sham",0
1886,"Participant 13",9.52,"0","Sham",-0.52
1887,"Participant 13",6.9,"0","Sham",0.1
1888,"Participant 13",5,"20","Sham",0
1889,"Participant 13",13.3,"20","Sham",-1.3
1890,"Participant 13",9.52,"20","Sham",-0.52
1891,"Participant 13",6.9,"20","Sham",3.1
1892,"Participant 13",6.9,"20","Sham",3.1
1893,"Participant 13",25,"20","Sham",-10
1894,"Participant 13",25,"20","Sham",-3
1895,"Participant 13",18.2,"20","Sham",-1.2
1896,"Participant 13",5,"20","Sham",2
1897,"Participant 13",25,"20","Sham",-2
1898,"Participant 13",18.2,"20","Sham",1.8
1899,"Participant 13",9.52,"20","Sham",2.48
1900,"Participant 13",5,"20","Sham",1
1901,"Participant 13",6.9,"20","Sham",1.1
1902,"Participant 13",18.2,"20","Sham",-5.2
1903,"Participant 13",9.52,"20","Sham",2.48
1904,"Participant 13",13.3,"20","Sham",0.7
1905,"Participant 13",13.3,"20","Sham",1.7
1906,"Participant 13",5,"-20","Left GVS",2
1907,"Participant 13",9.52,"-20","Left GVS",0.48
1908,"Participant 13",6.9,"-20","Left GVS",2.1
1909,"Participant 13",18.2,"-20","Left GVS",-2.2
1910,"Participant 13",13.3,"-20","Left GVS",1.7
1911,"Participant 13",25,"-20","Left GVS",-4
1912,"Participant 13",25,"-20","Left GVS",1
1913,"Participant 13",13.3,"-20","Left GVS",3.7
1914,"Participant 13",9.52,"-20","Left GVS",1.48
1915,"Participant 13",6.9,"-20","Left GVS",2.1
1916,"Participant 13",13.3,"-20","Left GVS",-1.3
1917,"Participant 13",25,"-20","Left GVS",0
1918,"Participant 13",5,"-20","Left GVS",1
1919,"Participant 13",6.9,"-20","Left GVS",1.1
1920,"Participant 13",18.2,"-20","Left GVS",-7.2
1921,"Participant 13",18.2,"-20","Left GVS",-1.2
1922,"Participant 13",9.52,"-20","Left GVS",-0.52
1923,"Participant 13",5,"-20","Left GVS",2
1924,"Participant 13",25,"0","Right GVS",-2
1925,"Participant 13",9.52,"0","Right GVS",4.48
1926,"Participant 13",6.9,"0","Right GVS",5.1
1927,"Participant 13",6.9,"0","Right GVS",4.1
1928,"Participant 13",9.52,"0","Right GVS",2.48
1929,"Participant 13",5,"0","Right GVS",2
1930,"Participant 13",13.3,"0","Right GVS",1.7
1931,"Participant 13",18.2,"0","Right GVS",-0.2
1932,"Participant 13",13.3,"0","Right GVS",2.7
1933,"Participant 13",25,"0","Right GVS",-2
1934,"Participant 13",9.52,"0","Right GVS",3.48
1935,"Participant 13",6.9,"0","Right GVS",5.1
1936,"Participant 13",18.2,"0","Right GVS",1.8
1937,"Participant 13",18.2,"0","Right GVS",2.8
1938,"Participant 13",13.3,"0","Right GVS",5.7
1939,"Participant 13",5,"0","Right GVS",1
1940,"Participant 13",25,"0","Right GVS",-2
1941,"Participant 13",5,"0","Right GVS",1
1942,"Participant 15",5,"0","Left GVS",-2.5
1943,"Participant 15",25,"0","Left GVS",-7
1944,"Participant 15",13.3,"0","Left GVS",-6.3
1945,"Participant 15",18.2,"0","Left GVS",-9.2
1946,"Participant 15",18.2,"0","Left GVS",-8.2
1947,"Participant 15",9.52,"0","Left GVS",-4.52
1948,"Participant 15",13.3,"0","Left GVS",-6.3
1949,"Participant 15",5,"0","Left GVS",-2
1950,"Participant 15",6.9,"0","Left GVS",-2.9
1951,"Participant 15",5,"0","Left GVS",-2
1952,"Participant 15",6.9,"0","Left GVS",-2.4
1953,"Participant 15",25,"0","Left GVS",-6
1954,"Participant 15",13.3,"0","Left GVS",-3.3
1955,"Participant 15",18.2,"0","Left GVS",-4.2
1956,"Participant 15",9.52,"0","Left GVS",-3.52
1957,"Participant 15",9.52,"0","Left GVS",-4.52
1958,"Participant 15",25,"0","Left GVS",-10
1959,"Participant 15",6.9,"0","Left GVS",-2.9
1960,"Participant 15",6.9,"-20","Sham",-2.9
1961,"Participant 15",13.3,"-20","Sham",-7.3
1962,"Participant 15",9.52,"-20","Sham",-4.52
1963,"Participant 15",9.52,"-20","Sham",-4.52
1964,"Participant 15",25,"-20","Sham",-13
1965,"Participant 15",6.9,"-20","Sham",-2.9
1966,"Participant 15",9.52,"-20","Sham",-4.52
1967,"Participant 15",5,"-20","Sham",-2
1968,"Participant 15",18.2,"-20","Sham",-9.2
1969,"Participant 15",13.3,"-20","Sham",-7.3
1970,"Participant 15",25,"-20","Sham",-12
1971,"Participant 15",5,"-20","Sham",-2
1972,"Participant 15",18.2,"-20","Sham",-9.2
1973,"Participant 15",6.9,"-20","Sham",-1.9
1974,"Participant 15",18.2,"-20","Sham",-7.2
1975,"Participant 15",5,"-20","Sham",-1
1976,"Participant 15",13.3,"-20","Sham",-6.3
1977,"Participant 15",25,"-20","Sham",-10
1978,"Participant 15",6.9,"20","Right GVS",-1.9
1979,"Participant 15",5,"20","Right GVS",-1
1980,"Participant 15",9.52,"20","Right GVS",-3.52
1981,"Participant 15",18.2,"20","Right GVS",-7.2
1982,"Participant 15",6.9,"20","Right GVS",-1.9
1983,"Participant 15",18.2,"20","Right GVS",-9.2
1984,"Participant 15",13.3,"20","Right GVS",-5.3
1985,"Participant 15",5,"20","Right GVS",-1
1986,"Participant 15",25,"20","Right GVS",-10
1987,"Participant 15",18.2,"20","Right GVS",-6.2
1988,"Participant 15",13.3,"20","Right GVS",-4.3
1989,"Participant 15",25,"20","Right GVS",-9
1990,"Participant 15",6.9,"20","Right GVS",0.1
1991,"Participant 15",25,"20","Right GVS",-11
1992,"Participant 15",9.52,"20","Right GVS",-1.52
1993,"Participant 15",5,"20","Right GVS",1
1994,"Participant 15",13.3,"20","Right GVS",-4.3
1995,"Participant 15",9.52,"20","Right GVS",-2.52
1996,"Participant 15",13.3,"0","Sham",-6.3
1997,"Participant 15",9.52,"0","Sham",-3.52
1998,"Participant 15",5,"0","Sham",-1
1999,"Participant 15",18.2,"0","Sham",-9.2
[truncated: 266 more rows]
